# Supplementary material for: Identifying the Hub Genes of Glioma Peritumoral Brain Edema Using Bioinformatical Methods
Source: Brain Sci. 2022 Jun 19;12(6):805. doi: 10.3390/brainsci12060805 (PMC9221376; doi:10.3390/brainsci12060805)
Supplement: Supplementary file 1 [file brainsci-12-00805-s001.zip]

Archive with 5 entries (5 files):
- Supplementary file S1.pdf
- Supplementary file S2.pdf
- Supplementary file S3.csv
- Supplementary file S4.xlsx
- Supplementary file S5.xlsx
