# Supplementary material for: Identifying the Hub Genes of Glioma Peritumoral Brain Edema Using Bioinformatical Methods
Source: Brain Sci. 2022 Jun 19;12(6):805. doi: 10.3390/brainsci12060805 (PMC9221376; doi:10.3390/brainsci12060805)
Supplement: Supplementary file 1 [file brainsci-12-00805-s001.zip › Supplementary file S3.csv]

id	baseMean	log2FoldChange	lfcSE	stat	pvalue	padj
ENSG00000000003.13	3614.32436510101	-0.0213839432530201	0.100002952857862	-0.213833118342155	0.830677197522444	0.999897019972499
ENSG00000000005.5	10.3140163450781	0.534022048577136	0.244495199685083	2.18418214044681	0.0289488667387682	0.505483725343068
ENSG00000000419.11	1196.61392718826	0.0166490809652968	0.0495611079456667	0.335930362645422	0.736923380140398	0.999897019972499
ENSG00000000457.12	806.155550144561	-0.00331867500437087	0.0382204190554834	-0.0868298958091812	0.930806723941109	0.999897019972499
ENSG00000000460.15	314.615223283244	-0.0135936067187813	0.100828196432159	-0.13481949692443	0.892754590260046	0.999897019972499
ENSG00000000938.11	529.435574196078	0.218158318835317	0.143392291542199	1.52140897177248	0.128157238826049	0.788053173517283
ENSG00000000971.14	847.53415644724	0.430274228065064	0.169625284113546	2.53661610834527	0.0111929619086135	0.34878133072789
ENSG00000001036.12	1562.45586922738	-0.0326508208910764	0.147256873553502	-0.221726973438789	0.824526430944539	0.999897019972499
ENSG00000001084.9	5257.1214548603	-0.208308899659664	0.0981686100748875	-2.12195017837938	0.0338419220466945	0.535445377902365
ENSG00000001167.13	1969.94555721304	-0.0261078192152948	0.0754943370498187	-0.345824868931112	0.729474334292053	0.999897019972499
ENSG00000001460.16	429.679837133561	0.0188705471196831	0.213643887946882	0.0883271096637918	0.929616692761319	0.999897019972499
ENSG00000001461.15	4656.66440001915	-0.148227144186608	0.169627679310857	-0.873838189550243	0.382206379669854	0.971946793012927
ENSG00000001497.15	2996.99794206092	0.0149753480314842	0.0686514426076532	0.21813595552637	0.827323183422825	0.999897019972499
ENSG00000001561.6	2437.71618729848	0.0778739896570021	0.129498942337691	0.601348460854085	0.547607918559781	0.999897019972499
ENSG00000001617.10	312.816849880543	-0.102290761681243	0.200270423882032	-0.510763195575481	0.609516883466848	0.999897019972499
ENSG00000001626.13	214.596963844753	-0.259473803413677	0.161617245801298	-1.60548338840454	0.108387466034357	0.752853192786695
ENSG00000001629.8	9340.26003334793	-0.0867703746008651	0.0801128646296413	-1.08310163420071	0.278763313705555	0.922081914032696
ENSG00000001630.14	597.330816482785	-0.164794841721201	0.127711662998097	-1.29036642271001	0.19692346455434	0.867500074554147
ENSG00000001631.13	2442.467944115	-0.038487733361809	0.0736285554213552	-0.522728350998531	0.601163305977044	0.999897019972499
ENSG00000002016.15	769.194167501308	0.145995074013151	0.094010401016371	1.55296725080161	0.120430958704835	0.772490102330027
ENSG00000002330.12	3031.50335185618	-0.16640205470706	0.0949801864555061	-1.75196597224004	0.0797796592147053	0.693899486496822
ENSG00000002549.11	6308.0641489683	0.0693064626994073	0.106637591550802	0.649925243917289	0.515740511081769	0.999897019972499
ENSG00000002586.16	19309.2854673822	-0.227628404421657	0.187418438158113	-1.21454648037149	0.224539111900072	0.884177969453292
ENSG00000002587.8	1190.76206695758	-0.258708311895853	0.221597211061436	-1.16747097428103	0.243020223428639	0.89633072702072
ENSG00000002726.18	7.12035749612072	0.411377910141521	0.245419568196673	1.67622294002185	0.0936945324256525	0.725814319533972
ENSG00000002745.11	28.8893933470214	0.95564451004336	0.295668162609876	3.23215222636027	0.00122861586265916	0.125994881746348
ENSG00000002746.13	1257.03611710268	0.0163387959013243	0.222206718443699	0.0735297115035885	0.941384601699635	0.999897019972499
ENSG00000002822.14	1815.17300255422	0.0307318451549975	0.0618475839996118	0.496896453630111	0.619262072497442	0.999897019972499
ENSG00000002834.16	11959.7261247023	0.0606792341777539	0.0488752285339867	1.24151305268187	0.214416279330247	0.882264783627074
ENSG00000002919.13	1656.4970402103	-0.0247658038344585	0.0400299766250807	-0.618681446317445	0.536126235065028	0.999897019972499
ENSG00000002933.6	1368.38309875581	0.315877376005894	0.196265534790309	1.60943884693448	0.107520416708466	0.750976834826485
ENSG00000003056.6	3378.27830828888	0.153192524557175	0.0620811767660073	2.46761631363044	0.0136016024149097	0.378291539112135
ENSG00000003096.12	1493.05801224309	-0.102882221986287	0.116066899367416	-0.886404500740625	0.375399594788324	0.969150012119013
ENSG00000003137.7	829.790643433024	-0.536997016274166	0.288377585186589	-1.86213160751281	0.0625845417452393	0.649017436118902
ENSG00000003147.16	759.48107663049	0.0484791791220431	0.135335047388482	0.358215998424138	0.720181675577305	0.999897019972499
ENSG00000003249.12	1691.37738469336	0.185585034200198	0.172609243672678	1.07517436639793	0.282296669619756	0.925316419134705
ENSG00000003393.13	2737.21593720339	0.0144881463734367	0.051442126266	0.28163972652531	0.778219775375676	0.999897019972499
ENSG00000003400.13	359.752161911827	0.193472870468215	0.105349208045278	1.83649098135662	0.0662850747164113	0.660702578741058
ENSG00000003402.18	3451.92602545869	0.068205578060596	0.0712362066636653	0.957456625710319	0.338336829030342	0.953089726473151
ENSG00000003436.13	926.373423522988	0.161121597697209	0.238982617648498	0.674197978424482	0.500185454712412	0.999897019972499
ENSG00000003509.14	572.141635753144	0.0592387138144118	0.05839799218766	1.01439641322	0.310393635118126	0.939745778461328
ENSG00000003756.15	6777.03083887992	0.062178070759063	0.0731925539613903	0.849513610248693	0.395595560141319	0.977550700877858
ENSG00000003987.12	982.512729988143	-0.0199326991051073	0.175633233927682	-0.113490474777198	0.909641714319088	0.999897019972499
ENSG00000003989.15	2426.61275795735	-0.172948506849191	0.195779244296104	-0.883385302006873	0.377028129316491	0.969538395451811
ENSG00000004059.9	6871.99845930552	-0.0435481581950531	0.0633562745694595	-0.687353517721593	0.491859981488967	0.999897019972499
ENSG00000004139.12	1493.82569006541	-0.0826045380896286	0.0815222558349477	-1.01327591151148	0.310928390057535	0.939745778461328
ENSG00000004142.10	6916.09275760467	0.0344596041591139	0.0422488203249591	0.815634706343655	0.414709093287002	0.982792128697984
ENSG00000004399.11	5680.92242622096	0.0687145418497236	0.119365565383259	0.575664695501546	0.56484184276496	0.999897019972499
ENSG00000004455.15	3547.70747438597	0.040141210487473	0.0900820482431978	0.445607213316268	0.655880999138457	0.999897019972499
ENSG00000004468.11	4512.37025193761	-0.457738443193034	0.182624345203236	-2.50644810079201	0.0121950959310117	0.361414907239862
ENSG00000004478.7	6822.72876857429	0.0589587905690355	0.0709380741721698	0.831130408558033	0.405899962998695	0.981688174732531
ENSG00000004487.14	6039.9721879791	-0.139706391579558	0.094080550330489	-1.48496571383557	0.137552906734083	0.800856244613998
ENSG00000004534.13	5622.98164346262	-0.0107128862310075	0.0881099599316145	-0.121585417123356	0.90322736324528	0.999897019972499
ENSG00000004660.13	2581.69135806686	-0.0721187952196483	0.244730399510807	-0.294686705712927	0.76823321974781	0.999897019972499
ENSG00000004700.14	1190.1191455709	0.106350011403701	0.105048046754103	1.01239399198583	0.311349709846692	0.939745778461328
ENSG00000004766.14	2206.28630021463	-0.0483275103291898	0.0694404471652642	-0.695956208550518	0.486456254733336	0.999897019972499
ENSG00000004776.10	1187.65233261774	0.00226261639320652	0.231118128151013	0.00978986984408304	0.99218893877004	0.999897019972499
ENSG00000004777.17	4053.4238647924	-0.11931882186971	0.0901250961158617	-1.32392448953749	0.185528123989754	0.852301047473464
ENSG00000004779.8	2474.16217056606	-0.128130834141258	0.0665894937257098	-1.92418994307187	0.0543307792611078	0.623708892922139
ENSG00000004799.7	5399.47150284302	-0.286200560699552	0.165961082804565	-1.72450405759632	0.0846168870895928	0.702447360976357
ENSG00000004809.12	6.48177980428637	-0.0565274424393764	0.207816625887104	-0.27200635270676	0.785617134699223	0.999897019972499
ENSG00000004838.12	293.40804768581	-0.225962408390785	0.214911651711205	-1.05141999789956	0.293065735124939	0.929394972220373
ENSG00000004846.15	1.49660823542088	0.377025332344948	0.379986379336536	0.992207491761261	0.321096318675663	0.947581768305147
ENSG00000004848.6	309.345464155377	0.275412121249236	0.260850971120462	1.05582172098585	0.291049672621716	0.927899238040918
ENSG00000004864.12	1545.36777709581	-0.0154545763114871	0.0808356780795129	-0.191185089043051	0.848380585363619	0.999897019972499
ENSG00000004866.17	2693.25212646002	-0.0228323023261774	0.0750618720795765	-0.304179761223806	0.760990942956527	0.999897019972499
ENSG00000004897.10	3642.39635811849	-0.0139748465972805	0.0411829734059746	-0.339335541888122	0.734356970761161	0.999897019972499
ENSG00000004939.12	10.455433217037	0.481576377192981	0.216238300276196	2.22706327499742	0.0259430452205299	0.488945745271432
ENSG00000004948.12	14.9307676800204	0.0321283376032193	0.231736129129847	0.138641901562173	0.88973313037934	0.999897019972499
ENSG00000004961.13	857.918904834851	0.0716309086672231	0.06393006431795	1.12045732209769	0.262518929534891	0.908921381251386
ENSG00000004975.10	2796.15232289784	-0.0425627841894647	0.069431494332993	-0.613018408985033	0.539864167488683	0.999897019972499
ENSG00000005001.8	1.56496226059223	0.00486040865097094	0.321924876996521	0.0150979591770519	0.987954029117977	0.999897019972499
ENSG00000005007.11	7904.95941986456	-0.035239163262064	0.0415591036951526	-0.847928856227336	0.396477592933721	0.977550700877858
ENSG00000005020.11	1869.09319346428	0.114015067579942	0.193046834590991	0.590608324770027	0.554782885727061	0.999897019972499
ENSG00000005022.5	11470.1511542757	0.109598623450044	0.075554414056166	1.45059193190976	0.14689352324424	0.811802975283831
ENSG00000005059.14	505.978818862989	0.148781938992205	0.205026010450773	0.725673482428356	0.468038961755612	0.999897019972499
ENSG00000005073.5	54.7704599768712	0.959931714509152	0.564817098289996	1.69954436120185	0.0892166635327311	0.712157949268551
ENSG00000005075.14	2633.38719713635	-0.139882088663765	0.102668216664093	-1.36246730691181	0.173050454947859	0.844548876941733
ENSG00000005100.11	2653.99008432029	0.0377588054890167	0.0506876779769093	0.744930661574548	0.456313638130401	0.999126856557097
ENSG00000005102.11	1.75299631836401	0.0587012400954734	0.339674775033449	0.172816012286143	0.862796050432115	0.999897019972499
ENSG00000005108.14	2421.86678398083	0.260031499269156	0.157244301418626	1.65367836495953	0.0981928807895837	0.734167083662958
ENSG00000005156.10	1665.06978413963	-0.0169601028470222	0.0586924070462733	-0.288965876517057	0.772607490702222	0.999897019972499
ENSG00000005175.8	1452.75087371503	-0.0372588293221984	0.0518885930866837	-0.718054337298274	0.472723783714179	0.999897019972499
ENSG00000005187.10	25.7144117423879	0.0686607856451824	0.103764385191129	0.661698958835564	0.508164172115657	0.999897019972499
ENSG00000005189.18	418.153189261824	-0.0105888327227915	0.115488209830851	-0.0916875648025055	0.926946277622542	0.999897019972499
ENSG00000005194.13	3007.65959942604	0.0230281706544278	0.0502420762206168	0.458344327836082	0.646705081953608	0.999897019972499
ENSG00000005206.15	3500.86982412893	-0.0734021131704786	0.111336177081181	-0.659283577852301	0.509713685884571	0.999897019972499
ENSG00000005238.18	2294.49058212708	0.10251420759574	0.0689442603843179	1.48691431345107	0.137037443374203	0.799536341805782
ENSG00000005243.8	643.875598203893	0.0961034661476293	0.149669643799549	0.642103927743288	0.520805705840093	0.999897019972499
ENSG00000005249.11	1877.51023107088	-0.0434853872037488	0.157122017416442	-0.276761894473985	0.781962942419823	0.999897019972499
ENSG00000005302.16	1654.76880021311	0.0421405105380382	0.0591792914732049	0.712082038986873	0.47641397573311	0.999897019972499
ENSG00000005339.11	8922.14175478154	-0.0181826011459729	0.0736728433545288	-0.246801946525595	0.805061503974679	0.999897019972499
ENSG00000005379.14	5956.70867704929	-0.0810471653388668	0.155735384876757	-0.520415866972071	0.602773753388367	0.999897019972499
ENSG00000005381.7	38.9514671494002	0.195261861848218	0.270679477604367	0.721376676120301	0.470677792814317	0.999897019972499
ENSG00000005421.7	70.082079277306	-0.20455396265118	0.220474823141208	-0.927788305879119	0.353517391223877	0.96207161986818
ENSG00000005436.12	1057.44444006588	-0.0904281254676275	0.0588533940598306	-1.53649805439764	0.124416274601554	0.779139332577487
ENSG00000005448.15	1175.47664932678	-0.148131758536095	0.0857592658314762	-1.7272974191172	0.084114262470634	0.702447360976357
ENSG00000005469.10	1559.42565084156	0.131229958155789	0.115998849014991	1.13130396784222	0.257927174874271	0.90486192371376
ENSG00000005471.14	170.676412516045	0.11029287430678	0.140759604848385	0.783554873044571	0.433301343806977	0.991796141979935
ENSG00000005483.18	7193.16934256914	-0.0115371299930707	0.0733211231707608	-0.157350699145747	0.874968465728091	0.999897019972499
ENSG00000005486.15	10653.6138615436	0.00544553465397912	0.0907009903459926	0.0600383152731443	0.952125118540587	0.999897019972499
ENSG00000005513.9	41867.4213538533	-0.0823633594157507	0.183214030149756	-0.449547228170399	0.653036946730762	0.999897019972499
ENSG00000005700.13	3224.11796002812	0.0308194480476425	0.0546725816349813	0.563709397397896	0.572951920842432	0.999897019972499
ENSG00000005801.15	1758.69153523815	-0.0855343922637146	0.0840282092218527	-1.01792473094226	0.30871372766991	0.938735421065333
ENSG00000005810.16	7707.53416639797	-0.0378170013384451	0.119140491645731	-0.317415186189557	0.750928585639485	0.999897019972499
ENSG00000005812.9	3380.42914970594	-0.122830177472645	0.0556503797120835	-2.20717590981639	0.0273017721002451	0.494231953586423
ENSG00000005844.16	640.724781518522	0.414939103975385	0.203939597130808	2.03461765058426	0.0418893599634283	0.577413766998634
ENSG00000005882.10	2686.48096799834	-0.0435932912211178	0.0836199246715509	-0.521326602389886	0.602139272208604	0.999897019972499
ENSG00000005884.16	2228.17936255147	0.0534726345543038	0.158471873742841	0.337426656802684	0.735795292500959	0.999897019972499
ENSG00000005889.14	2280.45187341664	-0.0530538500023994	0.0745597058611288	-0.71156195413666	0.476736073568546	0.999897019972499
ENSG00000005893.14	16620.403676593	-0.0592451802975352	0.0903661607229485	-0.65561245297533	0.512073510977519	0.999897019972499
ENSG00000005961.16	110.189125824776	-0.0314872727784526	0.160910869896378	-0.195681452711862	0.844859502345611	0.999897019972499
ENSG00000005981.11	104.194599261922	0.332797586719377	0.209028434221999	1.59211634511853	0.111358565120256	0.757613702245273
ENSG00000006007.10	5116.00976115254	0.0849135633548781	0.056590448472492	1.50049285077063	0.133486784027688	0.797130278050148
ENSG00000006015.16	1422.78171472002	-0.204659673924805	0.131546837649748	-1.55579318804854	0.119757278487947	0.772167522173452
ENSG00000006016.9	2768.38565781526	-1.3241424133658	0.290377554688253	-4.56007150686075	5.11362049620919e-06	0.00341766180888022
ENSG00000006025.10	1412.40324828612	0.0558414243314974	0.0700583672832444	0.797070021711066	0.425410365758115	0.988070089384056
ENSG00000006042.10	2768.03851644053	-0.107036673187998	0.113989419865353	-0.939005333253139	0.347728006121955	0.958019078131588
ENSG00000006047.11	51.5429503682299	-0.405367443128083	0.225482930724554	-1.79777441168384	0.0722127638823434	0.676669732561833
ENSG00000006059.3	7.37831204694721	-0.68932684292893	0.349495045873429	-1.97235082748089	0.0485695710679481	0.606589033450204
ENSG00000006062.12	1166.83466403284	0.0575663287525113	0.107252743371686	0.536735256766483	0.591450498707351	0.999897019972499
ENSG00000006071.10	2157.52402387191	0.195840306150354	0.221838851277039	0.882804364623139	0.377341981894767	0.969538395451811
ENSG00000006116.3	947.302703359895	0.130310042502453	0.369908380468506	0.352276534901453	0.724630884104185	0.999897019972499
ENSG00000006118.13	9871.26966756865	-0.126097205802337	0.0981994467957447	-1.28409283266758	0.199109475578567	0.86774365155426
ENSG00000006125.15	34915.7617645864	0.00645194062304936	0.0648416444994495	0.0995030380992902	0.920738875818417	0.999897019972499
ENSG00000006128.10	434.872246173214	0.0680644440496987	0.328864278067017	0.206968188973776	0.836034702104523	0.999897019972499
ENSG00000006194.9	1980.3857609482	0.0142998590679734	0.0507611621992999	0.281708661669899	0.778166912326028	0.999897019972499
ENSG00000006210.6	7900.16356243376	0.0670919165587787	0.119576684531834	0.561078581677163	0.574743968499463	0.999897019972499
ENSG00000006282.18	3330.43035057445	-0.00207741135044281	0.129486799958256	-0.0160434218091151	0.987199750550733	0.999897019972499
ENSG00000006283.16	1192.54869362643	-0.49375322609112	0.251107953821063	-1.96629863203363	0.0492641247558293	0.607955535070764
ENSG00000006327.12	952.818057938546	0.61939957189141	0.275220415438664	2.25055823313169	0.0244135313065278	0.476710031020239
ENSG00000006377.10	96.722857532733	0.0869935606220811	0.281810910355077	0.308694792946344	0.757553705141113	0.999897019972499
ENSG00000006432.14	1081.15427563971	0.151188589052323	0.237872675042609	0.635586197638049	0.525046168005613	0.999897019972499
ENSG00000006451.6	5165.585966108	-0.00663040223809877	0.0558534985881879	-0.118710598363501	0.905504639647083	0.999897019972499
ENSG00000006453.12	59.0591122118437	0.254462230163248	0.110501163496565	2.30280136526488	0.021290021685805	0.443225779070111
ENSG00000006459.9	2055.30298991301	-0.0190269713204502	0.0896761879961348	-0.212174176284906	0.831971152426309	0.999897019972499
ENSG00000006468.12	20753.9984411237	0.167195380028279	0.172813349389717	0.967491114654755	0.333298580959695	0.953089726473151
ENSG00000006530.14	2375.71541156538	-0.0102953780644073	0.0571186403538585	-0.180245503055148	0.856959837101917	0.999897019972499
ENSG00000006534.14	704.496768353855	0.266121929863803	0.12375172328586	2.1504502951371	0.0315196136367152	0.524086248672979
ENSG00000006555.9	11.9437804002568	0.35883127611126	0.278770160505011	1.28719399329259	0.198026680370884	0.86761061220283
ENSG00000006576.15	1421.07101322389	-0.0116126414186087	0.0772209995519305	-0.150381910179747	0.880463312552868	0.999897019972499
ENSG00000006606.7	6.78393859346035	0.536356433453995	0.218424781079743	2.45556585110268	0.0140662978688185	0.383410832157837
ENSG00000006607.12	1930.87192139932	0.0616312650285839	0.0751425652019619	0.820191124204191	0.412107161015271	0.982038654739704
ENSG00000006611.14	2625.62642134737	-0.6242648918594	0.263247313809188	-2.3714008049172	0.0177208026971505	0.412262728155344
ENSG00000006625.16	1394.52898983838	0.0572700987090656	0.0811821695806677	0.705451689760009	0.480529186196855	0.999897019972499
ENSG00000006634.6	563.070243832797	-0.0704665107484785	0.118267407159177	-0.595823586912976	0.551293084840459	0.999897019972499
ENSG00000006638.10	142.66020868308	0.147047535538044	0.140118132262182	1.04945400829991	0.293969212190626	0.929836144827631
ENSG00000006652.12	3461.02322603782	0.00271170466687118	0.0812339852128305	0.0333814063137073	0.973370437011067	0.999897019972499
ENSG00000006659.11	0.330400026840124	1.29909991161946	0.703170191652501	1.84749002025595	0.0646761531771702	0.65750182513039
ENSG00000006695.9	686.955300526269	0.0793443925714819	0.052945581581586	1.49860272002522	0.133976726674048	0.797130278050148
ENSG00000006704.9	1888.97571045144	0.0352450941835821	0.067953276947054	0.518666586322885	0.603993266459433	0.999897019972499
ENSG00000006712.13	5061.83605959061	-0.10642290875462	0.0711969182443861	-1.4947684728336	0.134974877022558	0.797150204188995
ENSG00000006715.14	6703.24102924236	0.0321645745029343	0.0521003442589696	0.617358195236817	0.536998489600867	0.999897019972499
ENSG00000006740.15	1316.93015018152	-0.0376323319411304	0.222746591356672	-0.168946836456284	0.865838458506867	0.999897019972499
ENSG00000006744.17	4508.23840341454	0.048154567263665	0.0390295139196467	1.23379879551677	0.217277888374222	0.882264783627074
ENSG00000006747.13	2283.87909415622	0.527963937779508	0.264164562433106	1.99861757730356	0.0456497470775171	0.591037673918796
ENSG00000006756.14	1011.053113977	0.154585563881174	0.180154623746745	0.858071586874642	0.390852935490282	0.975597114703495
ENSG00000006757.10	577.226520724937	-0.0213275287452009	0.201250378637278	-0.105975098728338	0.915602109246093	0.999897019972499
ENSG00000006788.11	2.02461112547307	0.148262574661985	0.375854966359684	0.394467515217297	0.69323590604153	0.999897019972499
ENSG00000006831.9	9859.54634062382	-0.0557851100119946	0.0977137518328259	-0.57090336790501	0.568065147855888	0.999897019972499
ENSG00000006837.10	151.68795395902	-0.107974130621781	0.0590741419480147	-1.82777315186056	0.0675836041918378	0.664752330350366
ENSG00000007001.11	107.241894227447	-0.287485664769302	0.164933528863842	-1.74303955508422	0.081326705687013	0.696168109684283
ENSG00000007038.9	5.12146661014412	0.631512152476942	0.267292174929176	2.36262865773857	0.018145841694599	0.414255245847725
ENSG00000007047.13	2959.5904200595	0.013906215451389	0.0718158259710906	0.19363719992564	0.846459968110891	0.999897019972499
ENSG00000007062.10	839.861686613032	0.223695737649661	0.1740403291631	1.28530978265404	0.198684053007879	0.867737012451815
ENSG00000007080.9	3964.29323889644	-0.0944055550010609	0.0813721136100005	-1.16017085968206	0.245979248710933	0.897972304526517
ENSG00000007129.16	124.829481734563	0.250509889466274	0.183655493442839	1.36402067136773	0.172561059856546	0.843525463339109
ENSG00000007168.11	18371.9762845764	-0.0343725387165411	0.0617641263212431	-0.556512991663886	0.577860215636961	0.999897019972499
ENSG00000007171.15	226.133557363234	-0.174022869382559	0.193245570436561	-0.900527080591935	0.367839820483915	0.966707986524642
ENSG00000007174.16	800.852665945115	0.369037626785009	0.216177063356557	1.70710815039766	0.0878019524989489	0.710659992687986
ENSG00000007202.13	10019.8588525382	0.00817559323056668	0.0497401672853613	0.164366017984278	0.869443013432366	0.999897019972499
ENSG00000007216.13	0.587168612132052	0.0147608254109419	0.462811054299887	0.0318938479835387	0.974556704743484	0.999897019972499
ENSG00000007237.17	13894.8466219366	-0.0236036606838097	0.183127432283547	-0.128891998263061	0.897443108315491	0.999897019972499
ENSG00000007255.9	934.316801688411	-0.110032519685828	0.0944844989181255	-1.16455631289504	0.24419863630909	0.896867290004572
ENSG00000007264.12	674.659232440852	-0.0655081668160099	0.236137170829138	-0.277415735040756	0.78146090077939	0.999897019972499
ENSG00000007306.13	0.596412118881028	0.400032341964454	0.667398479749523	0.599390550177141	0.548912477096044	0.999897019972499
ENSG00000007312.11	27.564697702682	0.227941903525926	0.197163492149959	1.15610603687501	0.24763778705982	0.899127152023714
ENSG00000007314.10	12.7940093079051	0.200330804465193	0.233447786108053	0.858139662855784	0.390815348406809	0.975597114703495
ENSG00000007341.17	596.373384765023	0.0345692353645911	0.0601316385916429	0.574892621825136	0.565363920160608	0.999897019972499
ENSG00000007350.15	137.400967101295	-0.453695830072512	0.228516972062192	-1.98539227077207	0.0471008452425732	0.600511805401944
ENSG00000007372.19	3029.22210295757	-0.180968654764186	0.116381150282329	-1.55496533867533	0.119954324562596	0.772490102330027
ENSG00000007376.6	1347.91971260658	-0.0603325161253696	0.0699715080595905	-0.862244044733009	0.388553237050349	0.973876196682529
ENSG00000007384.14	1004.57669079784	0.307861269925329	0.156900660982122	1.96214131921604	0.0497460335326916	0.609535475675662
ENSG00000007392.15	3845.10091437431	0.026393499916691	0.0991011762757759	0.266328825837989	0.789985974724789	0.999897019972499
ENSG00000007402.10	836.710835952779	-0.136749056014949	0.173680594860202	-0.787359440615807	0.431071482741469	0.991341142090168
ENSG00000007516.12	5324.09980860016	-0.155721281012072	0.200054421933994	-0.778394596363641	0.436336423386669	0.991834455178109
ENSG00000007520.3	3191.0774869714	-0.100035487548828	0.0709651663294436	-1.40964212053602	0.158645383148381	0.829027990342927
ENSG00000007541.13	3680.89248197361	-0.103753746103928	0.0735061091074571	-1.41149827359591	0.15809774430401	0.827058159271342
ENSG00000007545.14	1662.19356335593	-0.0224281109062234	0.0655757277245633	-0.342018482820775	0.73233698285437	0.999897019972499
ENSG00000007866.17	269.733594493264	0.116701657737659	0.210505531633251	0.554387606027286	0.579313606368253	0.999897019972499
ENSG00000007908.14	47.9379070665522	2.24219947196937	0.379718639067673	5.90489705081285	3.52867034104015e-09	1.70981721375101e-05
ENSG00000007923.14	1909.54155022146	0.0455208083739519	0.0555605647483855	0.819300678099654	0.41261488580257	0.982059380790259
ENSG00000007933.11	92.0242895635588	0.043834454528887	0.149771175904872	0.292676172594978	0.769769684280772	0.999897019972499
ENSG00000007944.13	1158.29709691769	-0.0978319919732687	0.0902318918162409	-1.08422853609792	0.278263482171023	0.921463864933997
ENSG00000007952.16	83.0635284223808	0.0600601917920147	0.0828770229408305	0.724690507221697	0.468641920069518	0.999897019972499
ENSG00000007968.6	259.664832892352	-0.341282812152046	0.266722653361394	-1.27954190561245	0.200706292588381	0.869941592825629
ENSG00000008018.8	5644.61760156854	-0.0162416209596713	0.0571279803334685	-0.284302383260626	0.776178659892937	0.999897019972499
ENSG00000008056.11	7158.02997892798	0.0442157563795579	0.257446931599609	0.171747070764564	0.863636378474337	0.999897019972499
ENSG00000008083.12	2394.8496868329	-0.0570509457716614	0.0673399380707586	-0.847208171051689	0.396879099882764	0.977550700877858
ENSG00000008086.9	2362.62666211982	-0.034011315890887	0.199486985645175	-0.17049390856696	0.864621724492316	0.999897019972499
ENSG00000008118.8	860.764421725192	0.0856114356755747	0.339467859679934	0.252193052256238	0.800891848054121	0.999897019972499
ENSG00000008128.21	298.822577108486	0.102014204613415	0.102882992734912	0.991555571057941	0.321414371376435	0.947619918773665
ENSG00000008130.14	2948.1368153869	0.0520537258424093	0.0811163228607594	0.64171703063713	0.521056929318233	0.999897019972499
ENSG00000008196.11	10.7758659990244	0.292343362405837	0.513533543690394	0.569278026718521	0.569167476207572	0.999897019972499
ENSG00000008197.4	1.55185226629748	-0.204169846298961	0.64628320604389	-0.315913897173271	0.752067863299666	0.999897019972499
ENSG00000008226.18	399.099752734027	-0.0995128676036736	0.2275693966868	-0.437285808428061	0.661904086091147	0.999897019972499
ENSG00000008256.14	3290.85056174748	0.069323754378472	0.0573591956889496	1.20859007079535	0.226820372934338	0.884177969453292
ENSG00000008277.13	9449.7650960855	-0.120029522465894	0.116644004722669	-1.02902436135723	0.303468227336857	0.93524175200579
ENSG00000008282.6	5108.52002305401	-0.16890124162295	0.0985371179791417	-1.71408749400102	0.0865126582500662	0.707804281216878
ENSG00000008283.14	1356.823338463	0.0642244064585057	0.15526575495979	0.413641800634906	0.679136455521659	0.999897019972499
ENSG00000008294.19	21917.0628905846	-0.0805414251586542	0.0693607563271676	-1.16119588977301	0.245562245900038	0.897847094894273
ENSG00000008300.13	3743.85488693102	-0.0476656847814979	0.192041645904574	-0.2482049378247	0.803975846041885	0.999897019972499
ENSG00000008311.13	1835.24474394482	-0.00948822300974118	0.122250397764539	-0.0776130236239889	0.938135882279552	0.999897019972499
ENSG00000008323.14	13.8094897715864	0.583406307393642	0.239096867593475	2.44004161687964	0.0146855699911335	0.388959266433664
ENSG00000008324.9	862.738819533101	-0.107430133544894	0.0804422466556176	-1.33549394766178	0.18171473484197	0.848625220068634
ENSG00000008382.14	1094.66141749731	-0.161314952541208	0.0855126736105626	-1.88644496458922	0.0592350181538982	0.640676965323021
ENSG00000008394.11	3782.18677497749	-0.0254879586463904	0.168575084622563	-0.151196475466452	0.879820730504476	0.999897019972499
ENSG00000008405.10	2068.72478185977	0.123232643277254	0.0765390647619609	1.61006204688432	0.107384311546524	0.750719306291747
ENSG00000008438.4	4.71377251872025	0.219084609724875	0.189931742925728	1.15349128244744	0.248708793660081	0.900013786168725
ENSG00000008441.15	34241.8694841057	-0.0826618654637266	0.0860512269282609	-0.960612281945033	0.336747150927122	0.953089726473151
ENSG00000008513.13	1503.81765787318	0.138754703990382	0.105820943949993	1.31122156740495	0.189782917828294	0.85933106585147
ENSG00000008516.15	218.401218185393	-0.0952711983789675	0.201854556589272	-0.471979429093705	0.636941471720075	0.999897019972499
ENSG00000008517.15	442.406397621361	0.571657754143595	0.204323365386815	2.79780901739436	0.00514505247698417	0.250690628240896
ENSG00000008710.16	8458.54050412663	-0.0503894944665369	0.0896266859179104	-0.562215303963029	0.573969335646828	0.999897019972499
ENSG00000008735.13	6924.76022152318	-0.0471265046868818	0.161464740285219	-0.291868705227131	0.770387011780112	0.999897019972499
ENSG00000008838.16	6891.95728014624	0.00269888027260806	0.0463873045934159	0.0581814420187529	0.95360410280225	0.999897019972499
ENSG00000008853.15	3609.95675307304	0.026180179890054	0.0969843761616866	0.269942241484422	0.787204689039006	0.999897019972499
ENSG00000008869.10	2901.10070146335	0.0496376044432279	0.0590624292356035	0.840426055711669	0.400669545106091	0.979708412837841
ENSG00000008952.15	13378.4102285495	-0.069134981399843	0.0592316306518175	-1.16719699658854	0.243130823531655	0.896568040656494
ENSG00000008988.8	28983.6783605251	-0.0592648296978344	0.0996440768548334	-0.594765203998773	0.552000429737168	0.999897019972499
ENSG00000009307.14	24943.9384942739	-0.0466764378368012	0.0654265515523027	-0.713417362360716	0.475587532433416	0.999897019972499
ENSG00000009335.16	4169.3452934126	-0.0319829292348731	0.0613712736655517	-0.521138430484056	0.602270341079348	0.999897019972499
ENSG00000009413.14	4593.1257739071	0.00769221263358806	0.101051931102518	0.0761213818445908	0.939322529240937	0.999897019972499
ENSG00000009694.12	865.344619422814	-0.0896759712534931	0.19469859095794	-0.460588701809688	0.645093719007363	0.999897019972499
ENSG00000009709.10	45.4509230887224	0.157211646312324	0.339444016977667	0.463144549466804	0.643260759319885	0.999897019972499
ENSG00000009724.15	139.970078698691	0.0506788563747532	0.101834771609989	0.497657681885371	0.618725340099623	0.999897019972499
ENSG00000009765.13	1.62892969384697	0.201061121580042	0.352677307915006	0.570099399841447	0.568610282196672	0.999897019972499
ENSG00000009780.14	825.988481339351	-0.0654458732695585	0.0827712116955819	-0.790684006297468	0.429128411419215	0.989913103623795
ENSG00000009790.13	194.473931737697	0.24219928847947	0.180457243800974	1.34214223479214	0.179549881945053	0.846591758557005
ENSG00000009830.10	3183.72101842923	-0.0749960379634922	0.0602146595051416	-1.24547807095195	0.212956071373092	0.882264783627074
ENSG00000009844.14	3643.73252142424	0.0178161495104925	0.054015135772108	0.329836244153112	0.741523699600942	0.999897019972499
ENSG00000009950.14	635.370649050553	0.2086344380907	0.195550348759633	1.06690905648627	0.286012904845613	0.926659656056021
ENSG00000009954.9	8749.28477204877	0.00606879866497258	0.057743360585183	0.105099505873405	0.91629685138954	0.999897019972499
ENSG00000010017.12	3816.07137767095	0.106061197451798	0.0491347237981587	2.15857929490942	0.030882820510887	0.520496371427836
ENSG00000010030.12	55.3320148746095	0.131039544119362	0.205395421243102	0.637986686004389	0.52348234695001	0.999897019972499
ENSG00000010072.14	796.988065598602	0.0719904558094938	0.0499014623073208	1.44265222862883	0.149118462691046	0.815518868780483
ENSG00000010165.18	2674.51598119731	-0.0284906139019734	0.040770599053292	-0.698802925724315	0.484675199876264	0.999897019972499
ENSG00000010219.12	1272.70641547951	0.128039024110981	0.077154914354516	1.65950575128189	0.0970139226964171	0.733562379110142
ENSG00000010244.15	7000.2193254712	-0.000246054815163189	0.0364978268967407	-0.00674162918957681	0.994620998900552	0.999897019972499
ENSG00000010256.9	9080.62576924546	-0.0297253315179368	0.066267571869873	-0.448565273770816	0.653745289226679	0.999897019972499
ENSG00000010270.12	3777.74174567237	0.0821313731590195	0.0521510872893084	1.57487364939096	0.115285612088061	0.764616517473632
ENSG00000010278.10	11679.6810537537	0.00410720237239732	0.119619491351057	0.0343355612535049	0.972609567798915	0.999897019972499
ENSG00000010282.13	1838.22744577969	0.0863724874662409	0.233264574133785	0.370276917474418	0.711176170692043	0.999897019972499
ENSG00000010292.11	3809.8888047671	0.0149048984669315	0.100555874254712	0.148225039833841	0.882165171158174	0.999897019972499
ENSG00000010295.18	2407.27858574917	0.191274763161085	0.0766475380342847	2.49551085483695	0.0125775906965381	0.367118957719708
ENSG00000010310.7	85.3286053949811	0.0954091103614606	0.199240850610609	0.478863195318944	0.63203595552623	0.999897019972499
ENSG00000010318.18	278.046999973801	-0.0570055837249588	0.0951963711584101	-0.598820974279571	0.549292274068172	0.999897019972499
ENSG00000010319.5	1063.22756412798	0.22969769630461	0.148528913655123	1.54648472578179	0.121987546134825	0.775236248304007
ENSG00000010322.14	10867.6107459164	-0.0175498518085426	0.0689365323504145	-0.254579846275617	0.799047626752149	0.999897019972499
ENSG00000010327.9	4984.57561882866	0.677659570846461	0.192823431311239	3.51440468742951	0.000440740805068257	0.070234159322971
ENSG00000010361.12	1749.46058198068	-0.119718462001941	0.0794230584668077	-1.50735144570104	0.131720597343825	0.794499669717918
ENSG00000010379.14	183.351649504704	0.225683521045112	0.180188172234431	1.25248798656712	0.210392103128261	0.881119218416583
ENSG00000010404.16	30261.5372164232	-0.0432848834083779	0.179567157174679	-0.241051226123	0.809515414125805	0.999897019972499
ENSG00000010438.15	232.696243090362	0.00102286121953436	0.258839106288794	0.00395172597448675	0.99684698706275	0.999897019972499
ENSG00000010539.10	539.564139185603	0.0543252023411163	0.0465572672125061	1.16684688757942	0.243272208027952	0.89671740515848
ENSG00000010610.8	3577.0598407635	0.290457581742767	0.158766060840085	1.82946896966428	0.0673293837378159	0.664752330350366
ENSG00000010626.13	1412.5002540498	-0.0143189755125945	0.11960254284944	-0.119721330094292	0.904703902917567	0.999897019972499
ENSG00000010671.14	598.068699720533	0.165253351172085	0.167739023515799	0.985181311470554	0.324535018717778	0.949311459823118
ENSG00000010704.17	255.208189399418	0.21093976280342	0.166406780344114	1.26761519192437	0.204935404012968	0.873419211727799
ENSG00000010803.15	1535.63445897487	0.108648498064155	0.0672444107010044	1.61572533585355	0.106153710665771	0.74820435155609
ENSG00000010810.16	23080.2527377307	0.0126286928357004	0.0726354054149881	0.173864147429877	0.861972229639286	0.999897019972499
ENSG00000010818.7	3925.289029903	0.101630928626155	0.130128113348034	0.781006701867248	0.434798553009724	0.991834455178109
ENSG00000010932.14	11.700045091693	0.360350527360076	0.204552930983021	1.76164929843996	0.0781285691371909	0.692124889768791
ENSG00000011007.11	3053.26202399365	-0.0430098113809995	0.0600796831460842	-0.715879464217893	0.474065779760155	0.999897019972499
ENSG00000011009.9	1859.64142766989	0.0506451935258988	0.0912044542019024	0.555292983978434	0.578694276999491	0.999897019972499
ENSG00000011021.20	5161.20974798453	-0.0257657926180832	0.0645969778534834	-0.398869939032199	0.689989040170767	0.999897019972499
ENSG00000011028.12	4396.46824382433	0.0201998839671674	0.193671863625529	0.104299528021398	0.916931652456131	0.999897019972499
ENSG00000011052.20	174.316284753195	-0.119316389933853	0.139109203460211	-0.857717440442255	0.391048507300194	0.975708312112816
ENSG00000011083.7	523.509172650032	-0.0841734256326972	0.394783569120694	-0.213214105693856	0.831159966470889	0.999897019972499
ENSG00000011105.10	1653.05869094609	0.0716749873337221	0.10354964837025	0.692179920084737	0.488824347142407	0.999897019972499
ENSG00000011114.13	2110.26950908338	-0.0705916085222739	0.068464766729075	-1.03106476359753	0.302510450310657	0.93363973693012
ENSG00000011132.10	789.176599106355	0.0306175931834983	0.0776079447759401	0.3945162221715	0.693199952825208	0.999897019972499
ENSG00000011143.15	1032.26482517391	0.0239900276073503	0.0669502758852333	0.358326045563638	0.720099328875965	0.999897019972499
ENSG00000011198.6	1051.14191757229	0.0666772809100573	0.0758685193536141	0.878853066833721	0.379480948820634	0.96956231875053
ENSG00000011201.9	6934.80914115767	-0.0945751559978295	0.160806151154195	-0.588131457155158	0.55644406000672	0.999897019972499
ENSG00000011243.16	3532.80915252206	0.0180641531316789	0.0589807760556816	0.306271879410763	0.75939764808138	0.999897019972499
ENSG00000011258.14	1949.29980568588	-0.0855586006334349	0.0840868949833272	-1.01750219996112	0.308914586248436	0.938735421065333
ENSG00000011260.12	1991.71191507573	0.00837227278717766	0.048345953209716	0.173174221032736	0.862514486116965	0.999897019972499
ENSG00000011275.17	5920.92987192894	0.0494815175390458	0.0530064041160613	0.93350074135764	0.350561487857171	0.960931005022818
ENSG00000011295.14	4415.32734720575	-0.0966678587943604	0.0491264290807191	-1.96773632041373	0.0490983845015398	0.607955535070764
ENSG00000011304.15	7903.82878707838	0.0419027570660796	0.0946467269644693	0.442728009831867	0.657962480065409	0.999897019972499
ENSG00000011332.18	1642.12361172788	-0.163857446262573	0.121128174989227	-1.3527607947296	0.176132061352229	0.845822880007732
ENSG00000011347.8	3377.74190891334	0.0204833563226812	0.274923802735884	0.074505576159076	0.94060810436796	0.999897019972499
ENSG00000011376.8	2700.10681473552	0.0739811896855278	0.0676035140056358	1.09433941080874	0.273806146505268	0.919104733558209
ENSG00000011405.12	5782.81665936481	-0.11034410073142	0.098070969251997	-1.12514540819809	0.260527422110803	0.907586542592471
ENSG00000011422.10	418.617529764121	0.429872706912705	0.197393818274946	2.17774148486222	0.0294252885114391	0.509670189391164
ENSG00000011426.9	5664.64159078041	-0.360110975196521	0.210198758805333	-1.71319268126613	0.0866770976312106	0.708551457734341
ENSG00000011451.16	4408.75043908074	0.0588348902629448	0.0647850861344238	0.908154851270355	0.363796413948354	0.965530059951507
ENSG00000011454.15	8797.86227742541	-0.0173746958908738	0.0615962041750324	-0.282074133034265	0.777886667053811	0.999897019972499
ENSG00000011465.15	3708.63265746241	0.275021354928423	0.148907760712549	1.84692425440017	0.0647581189606609	0.65750182513039
ENSG00000011478.10	423.247250552092	0.0503540752713183	0.0935457416338853	0.538282923325271	0.590381738901692	0.999897019972499
ENSG00000011485.13	4156.46396770602	-0.0297691444066351	0.0716254628136312	-0.415622367203325	0.677686356885662	0.999897019972499
ENSG00000011523.12	4354.48949633779	-0.0641312446721851	0.062637760953583	-1.02384318493934	0.305909349167076	0.936983796702426
ENSG00000011566.13	2589.22161074316	-0.0408414373911632	0.0520893182971343	-0.78406549992055	0.433001677789796	0.991796141979935
ENSG00000011590.12	23.0857554300504	-0.144344188828807	0.156609183530616	-0.921684064591195	0.356693395021087	0.963323545126928
ENSG00000011600.10	3124.74202473043	0.230504843444791	0.178631420575969	1.29039360881509	0.196914030043284	0.867500074554147
ENSG00000011638.9	319.603946565916	-0.0229674738883054	0.147638161650924	-0.15556597042037	0.876375149981503	0.999897019972499
ENSG00000011677.11	2129.37512984738	0.16095466041323	0.221305553860875	0.727296073709995	0.467044602827621	0.999897019972499
ENSG00000012048.18	779.168163402086	-0.0568706088328527	0.124184401790614	-0.457952915284334	0.646986269166597	0.999897019972499
ENSG00000012061.14	3602.38228158976	0.0284616142316855	0.0769563278063065	0.369841116942603	0.711500877110171	0.999897019972499
ENSG00000012124.13	501.20867479939	-0.357060919309674	0.277305352040328	-1.28760918850837	0.197882039194028	0.86761061220283
ENSG00000012171.16	3593.33734857356	-0.137881591070726	0.155526156126375	-0.886549211430961	0.375321648143712	0.969150012119013
ENSG00000012174.10	2216.83369284958	0.0138282580321202	0.0817088735829183	0.169238143003982	0.865609328708036	0.999897019972499
ENSG00000012211.11	100.060071889934	0.190640346631338	0.169764188824946	1.12297150506765	0.261449596640894	0.908139082812509
ENSG00000012223.11	1080.82804434044	-0.461047500890462	0.423861216808368	-1.0877322166017	0.276713340947587	0.920325345469445
ENSG00000012232.7	7158.73456495139	0.0218083432640871	0.068697753507152	0.317453514135898	0.750899506947739	0.999897019972499
ENSG00000012504.12	46.9509215819653	-0.557596295225871	0.29693168562263	-1.87786053905517	0.0604002458794908	0.641407768700951
ENSG00000012660.12	9169.81079503624	0.116961463509624	0.0721425753823371	1.62125434100126	0.104963102869337	0.747891789400285
ENSG00000012779.9	922.402876254716	0.435177644427746	0.195587604419906	2.22497558430883	0.0260828772503663	0.489586000303372
ENSG00000012817.14	1506.47149384874	-0.091970032293316	0.534239981701057	-0.172151159485438	0.863318693624976	0.999897019972499
ENSG00000012822.14	7727.46907773661	-0.0179093459300545	0.0578083402074832	-0.309805572444651	0.756708813772123	0.999897019972499
ENSG00000012963.12	3980.90860082746	-0.00142380804441253	0.0494644680829437	-0.0287844608381321	0.977036494200363	0.999897019972499
ENSG00000012983.10	3880.4198857492	-0.0467073299890548	0.0787471993530362	-0.593130046183083	0.553094123792121	0.999897019972499
ENSG00000013016.13	4773.14454524687	0.162850122164847	0.14487610111693	1.12406477610416	0.260985546974288	0.907665866042643
ENSG00000013275.6	4535.35583795569	-0.00666655344776061	0.0637117625056758	-0.104636148578792	0.916664529721882	0.999897019972499
ENSG00000013288.7	3346.02680314983	0.0352529804305128	0.0683946594051086	0.515434695298441	0.606249292933029	0.999897019972499
ENSG00000013293.5	3062.37734464897	0.224268489367327	0.22390215698528	1.00163612707881	0.316519365887587	0.94424530700599
ENSG00000013297.9	5645.44948755803	-0.110649472543247	0.247229438682182	-0.447557835883329	0.654472338809296	0.999897019972499
ENSG00000013306.14	3999.16726628545	0.0321797383826332	0.0749062318410453	0.429600282803174	0.667486431334306	0.999897019972499
ENSG00000013364.17	3773.26353368223	0.269085444609354	0.132566714062481	2.02981152932953	0.0423757005800907	0.579743197482003
ENSG00000013374.14	4451.98094130584	-0.0770881372012806	0.0560238179876569	-1.3759886414429	0.168825149885999	0.837377330107985
ENSG00000013375.14	3242.596936532	0.157339502273692	0.0728088337353599	2.16099467882672	0.0306957504602048	0.518732007757471
ENSG00000013392.7	1108.0108469622	0.0233994336532871	0.0613109417152033	0.381651838948752	0.702719627594328	0.999897019972499
ENSG00000013441.14	4244.58120222989	0.0545795212251645	0.0963650181834011	0.566383136267242	0.571133356037609	0.999897019972499
ENSG00000013503.8	1034.16835386431	-0.0351123747833106	0.0575902004524092	-0.609693567785485	0.542064816231666	0.999897019972499
ENSG00000013523.8	3044.15902854067	-0.0685084753186343	0.0803123513590666	-0.853025395961094	0.393645220991395	0.977335271525463
ENSG00000013561.16	3214.62148957738	0.00584268351151291	0.0491567630251719	0.118858182515415	0.905387712353964	0.999897019972499
ENSG00000013563.12	650.216790765321	0.183217597643684	0.0824064072247927	2.22334165283887	0.0261927708520862	0.489814111973423
ENSG00000013573.15	938.587166737966	-0.0830482209976497	0.145541487600429	-0.570615446955243	0.568260345275936	0.999897019972499
ENSG00000013583.7	1329.34399299854	-0.0956363182107444	0.143838586448631	-0.664886388082653	0.506123162616078	0.999897019972499
ENSG00000013588.5	129.038958791603	0.80807974579055	0.275917320154909	2.92870250166559	0.00340380033086407	0.203618697570393
ENSG00000013619.12	2519.95800494806	-0.011377927348189	0.0813714961882517	-0.139826940405106	0.888796727032411	0.999897019972499
ENSG00000013725.13	80.6812121857921	0.468806024584578	0.207663635203208	2.25752585004029	0.0239752360970521	0.47272433980983
ENSG00000013810.17	1199.22921031186	-0.364430944568595	0.204418457376912	-1.78276927262321	0.0746238695987647	0.681862521563875
ENSG00000014123.9	2633.99573147627	0.0588231982611679	0.0691067178174628	0.85119363383083	0.394661798612824	0.977550700877858
ENSG00000014138.7	901.259305966815	-0.139041145965285	0.0963046877966869	-1.44376301036166	0.148805650213795	0.814731952667733
ENSG00000014164.6	1677.98695591702	-0.00984330072189179	0.0769694252624658	-0.127885854523743	0.898239305576228	0.999897019972499
ENSG00000014216.14	6321.08021014244	0.061426411466344	0.0659894877639509	0.93085146661648	0.351930402760395	0.961527121522696
ENSG00000014257.14	60.2281863316791	0.49700474776839	0.269598462980969	1.84349993050025	0.0652560518556698	0.658996660565917
ENSG00000014641.16	10276.9486155235	0.0166528223391204	0.121433088851982	0.137135788083419	0.890923464885826	0.999897019972499
ENSG00000014824.12	6502.13508726735	-0.0310362192155336	0.050426695767503	-0.615471998376199	0.538243056165429	0.999897019972499
ENSG00000014914.18	694.510910716038	0.293000386965875	0.138478628672762	2.11585274763416	0.034357333294021	0.539025549789997
ENSG00000014919.11	2756.47484147041	-0.0313713550173408	0.0579871140653523	-0.541005627249958	0.588503704060336	0.999897019972499
ENSG00000015133.17	977.123963336312	-0.0809576642975774	0.145927081847242	-0.554781629789081	0.579044033749802	0.999897019972499
ENSG00000015153.13	2254.47138417705	-0.105703731887364	0.0733014564316749	-1.44204135951776	0.149290706202934	0.815518868780483
ENSG00000015171.17	10935.3953795475	-0.0912101662982916	0.0816180466822843	-1.1175244937354	0.263770132775115	0.909549435130354
ENSG00000015285.9	900.373824642267	0.252065759302603	0.152010759400098	1.65820998656521	0.0972750897801135	0.734167083662958
ENSG00000015413.8	126.872123601508	0.617630136060248	0.363754848137528	1.69792963371511	0.0895210434477179	0.712157949268551
ENSG00000015475.17	4336.9421284952	0.0189809580444536	0.0918830465392861	0.206577369377254	0.836339935652208	0.999897019972499
ENSG00000015520.13	12.9078163426847	0.229988705315939	0.218459234412788	1.05277630370784	0.292443527797229	0.928891901991129
ENSG00000015532.8	1603.14874514787	-0.0145339032613311	0.0534985110689781	-0.271669303891316	0.785876305812697	0.999897019972499
ENSG00000015568.11	1.07050787330623	0.30434297368664	0.249068541792152	1.22192458146968	0.221736148701744	0.882923283127443
ENSG00000015592.15	6152.60802875739	-0.0481474328995691	0.188603004206318	-0.255284549162851	0.798503332670134	0.999897019972499
ENSG00000015676.16	11691.22153227	-0.00769726832602761	0.0626779614421286	-0.122806615737409	0.902260235318742	0.999897019972499
ENSG00000016082.13	0.839324823028011	-0.756144104896341	0.675673570533525	-1.11909676191607	0.26309886112425	0.909067178375105
ENSG00000016391.9	3215.30439076967	0.0294529283065515	0.118143162071357	0.249298628800558	0.803129791906788	0.999897019972499
ENSG00000016402.11	190.539063385756	0.362000206410591	0.286930357979481	1.26163090221523	0.207081631125908	0.874328744143654
ENSG00000016490.14	1.18565024509483	1.68103910052976	0.466328303163911	3.6048403863209	0.000312344832450494	0.0555400691977566
ENSG00000016602.9	212.380589742322	-0.378641084554688	0.292610133677913	-1.29401220591859	0.195661204736616	0.867500074554147
ENSG00000016864.15	3457.57470402947	0.032011981700225	0.0454052625579095	0.705028005495997	0.48079280800726	0.999897019972499
ENSG00000017260.18	8141.77402884866	0.0590695787151227	0.0472236774970608	1.25084664824757	0.21099043191339	0.881241445059855
ENSG00000017427.14	54.3139461509669	0.0940129846317809	0.163885445233175	0.573650603920441	0.566204260806125	0.999897019972499
ENSG00000017483.13	4028.53630506502	0.0619835167699501	0.125890551099484	0.492360357696488	0.622464618391921	0.999897019972499
ENSG00000017797.10	5212.67694663289	-0.112429349109034	0.0775099698418085	-1.45051468009203	0.146915048493857	0.811802975283831
ENSG00000018189.11	13785.4278642766	-0.0538874309799978	0.0806888374042343	-0.667842451490941	0.504234165374022	0.999897019972499
ENSG00000018236.13	24803.1968005551	-0.365716450175887	0.168145986331646	-2.17499363591444	0.0296305932957484	0.51159296481131
ENSG00000018280.15	1301.42653662848	0.711233390041448	0.242639746167036	2.93123200661374	0.00337620530582758	0.202593223645666
ENSG00000018408.13	5484.86025996953	-0.144809646477499	0.197124134816914	-0.734611449846042	0.462576162798322	0.999897019972499
ENSG00000018510.11	3035.12858209944	0.061303881639308	0.0512731549408325	1.19563310878862	0.231839765250706	0.89139423330474
ENSG00000018610.12	1285.78137631738	-0.0133937363078139	0.0373670883330231	-0.358436712768364	0.720016521463273	0.999897019972499
ENSG00000018625.13	80711.3473524284	-0.20854231672501	0.19163179431314	-1.08824486809447	0.276487021977068	0.920325345469445
ENSG00000018699.10	808.989080092183	0.0158681052058153	0.0623277617524557	0.254591289012398	0.799038787900818	0.999897019972499
ENSG00000018869.15	328.831598313795	-0.0316055815463974	0.0700162921515074	-0.451403245947479	0.651698944303457	0.999897019972499
ENSG00000019102.10	52.442682771543	0.156794503861955	0.205813954606296	0.761826398807064	0.446163622408721	0.997084972826407
ENSG00000019144.15	11089.1363002271	-0.0915581654157277	0.102897765396706	-0.889797412633206	0.373574676140628	0.968774501867443
ENSG00000019169.10	49.0167786633239	0.705674204932685	0.278077689976775	2.53768723766234	0.0111587659178265	0.348758385597046
ENSG00000019186.8	27.384361004309	-0.203538116969526	0.178619465593723	-1.13950691932133	0.254491783957017	0.902772566432302
ENSG00000019485.11	1574.46386774114	-0.00988436709805331	0.0862962573593312	-0.114539927924053	0.908809796746957	0.999897019972499
ENSG00000019505.6	2609.33018918252	0.0929058332540687	0.320349381249653	0.290014086781287	0.771805460826066	0.999897019972499
ENSG00000019549.7	210.774765222647	0.306271663837973	0.223517485450617	1.37023581497672	0.170613301674548	0.838020023582385
ENSG00000019582.13	57534.5701043989	0.336488433357384	0.220118518306726	1.5286693547905	0.126346433063021	0.783881742944887
ENSG00000019991.14	374.343389977416	0.309219819394342	0.230293652533146	1.34271967982198	0.179362759821211	0.846459462102438
ENSG00000019995.6	1814.26002726868	-0.104835419825735	0.0900712441543376	-1.16391663965582	0.244457795588043	0.896867290004572
ENSG00000020129.14	14658.8553766439	0.0281494702247691	0.215605666279683	0.130559974190352	0.896123407587881	0.999897019972499
ENSG00000020181.16	1099.1276137791	0.175439095939426	0.138698521322389	1.26489521493627	0.205908892902903	0.873419211727799
ENSG00000020256.18	1115.09324892067	-0.0279387187952428	0.0445308408147011	-0.627401555508455	0.530396048367176	0.999897019972499
ENSG00000020426.9	931.164221552904	-0.0607245290461638	0.0629983875011919	-0.963906084818677	0.335093012919589	0.953089726473151
ENSG00000020577.12	5334.40245018768	-0.217030048776747	0.146199234177795	-1.48448143382758	0.137681245051532	0.801122152983728
ENSG00000020633.17	224.546553295222	0.396038353070486	0.203114349594816	1.94982951160529	0.0511964428328794	0.614221597349578
ENSG00000020922.11	1312.41437196241	0.00955332658923345	0.051058927860649	0.187103940280661	0.851579138819848	0.999897019972499
ENSG00000021300.12	39085.713674549	-0.160589897867234	0.152253097479718	-1.05475619560796	0.291536843299327	0.927899238040918
ENSG00000021355.11	1165.29062095652	0.312505202057667	0.141021691394626	2.21600804079972	0.0266909514624863	0.491285870129068
ENSG00000021461.15	12.8175948773031	0.0680898001695394	0.176524722243231	0.385723876544156	0.69970117780758	0.999897019972499
ENSG00000021488.11	22.8428909940741	0.260672420528882	0.179502001098652	1.45219785257781	0.146446599629526	0.811594116114738
ENSG00000021574.10	2951.84485608066	-0.067742191643894	0.057388714852492	-1.18040962962864	0.237837333831978	0.893258426680955
ENSG00000021645.16	2206.94089765483	0.0703699902777379	0.245305308329648	0.286866968990222	0.774214182899701	0.999897019972499
ENSG00000021762.18	1778.21223913434	0.0381240528144538	0.099996216975706	0.38125495111196	0.703014077535397	0.999897019972499
ENSG00000021776.9	3533.8855832063	0.0205409725704225	0.0554796863397766	0.370243127270449	0.711201345236472	0.999897019972499
ENSG00000021826.13	1272.49516697633	-0.40851442051869	0.179724317113865	-2.27300582958886	0.0230258286400751	0.460564097731616
ENSG00000021852.11	0.490487432485282	-0.630013300625074	0.603205379154235	-1.04444244431047	0.29628073491074	0.932377529475557
ENSG00000022267.15	26464.6312585475	0.0380210332501599	0.0832121399639529	0.456916902589339	0.647730774444012	0.999897019972499
ENSG00000022277.11	9121.59208780165	-0.0176586036871722	0.0462108462447503	-0.382131147169336	0.702364089663673	0.999897019972499
ENSG00000022355.13	2582.42994645538	-0.00576709070831048	0.366817468115078	-0.0157219631277244	0.987456205119802	0.999897019972499
ENSG00000022556.14	116.073858614475	0.366641969709154	0.278854978583657	1.31481235003004	0.188572975798089	0.857272311894356
ENSG00000022567.8	1145.46667412434	0.0744724533863291	0.123782275996084	0.601640685526617	0.54741334044182	0.999897019972499
ENSG00000022840.14	8840.56659299406	0.0298546556719687	0.0416678441740084	0.716491487951553	0.473687921601356	0.999897019972499
ENSG00000022976.14	540.707605366792	-0.0518128945690255	0.0566314047744327	-0.914914520934105	0.36023650628963	0.964817527294658
ENSG00000023041.10	1655.81647595255	0.0639865929092331	0.04367502630075	1.46506134807146	0.142904180869779	0.806810490186441
ENSG00000023171.13	5046.58341441668	0.0945288942830711	0.143594207219284	0.658305763955471	0.5103416749647	0.999897019972499
ENSG00000023191.15	8737.0506902897	-0.0694075128938134	0.0695420672493207	-0.99806513724959	0.318247774009789	0.94596045965331
ENSG00000023228.12	8655.47601790044	0.0626550485084502	0.0624569675219034	1.00317147941064	0.315778131326955	0.943540612278577
ENSG00000023287.11	5895.35409642579	-0.0167769917817057	0.0764254453560218	-0.219521020826917	0.826244206925032	0.999897019972499
ENSG00000023318.7	2498.63514887213	0.091166346547295	0.0461311473177283	1.97624277409332	0.0481272874820303	0.604930665354547
ENSG00000023330.13	2778.17356660644	0.130875349445215	0.0589667712137854	2.21947627030016	0.0264543398598756	0.490881899841067
ENSG00000023445.12	247.609272365788	0.276522890701063	0.179530369389019	1.54025690272978	0.123497744466203	0.777297285099318
ENSG00000023516.8	9581.80957947985	-0.048612015370653	0.0993899780380606	-0.489103794268245	0.624768215365633	0.999897019972499
ENSG00000023572.7	271.436514502717	0.00122117026006836	0.0761876646991398	0.0160284511264479	0.987211693891577	0.999897019972499
ENSG00000023608.4	524.351385688279	0.000603064065954389	0.0746786049197075	0.00807545971972544	0.993556785398601	0.999897019972499
ENSG00000023697.11	2077.14412491882	-0.0495357709215098	0.0842551204262974	-0.587925940534872	0.556582003851277	0.999897019972499
ENSG00000023734.9	8683.07453465248	0.0283575892686893	0.0465315367060205	0.6094273105109	0.542241240148977	0.999897019972499
ENSG00000023839.9	40.6159630782069	0.1236879672269	0.134249001878637	0.921332490342954	0.356876863121992	0.963323545126928
ENSG00000023892.10	642.551837835917	0.198250869090664	0.167772104641678	1.18166765276076	0.237337598130062	0.893258426680955
ENSG00000023902.12	3653.46260610295	0.0392901156622276	0.102924667375338	0.381736629946517	0.702656727178066	0.999897019972499
ENSG00000023909.8	1134.40645821181	0.326882496328194	0.111285837929987	2.93732340438364	0.00331058662399489	0.201715638626271
ENSG00000024048.9	2973.7599420023	0.00972755275041782	0.0450506358489577	0.215924871361008	0.829046309832463	0.999897019972499
ENSG00000024422.10	2721.48569112846	0.160295630418511	0.146786186605229	1.09203484418881	0.274817786007227	0.920269234345555
ENSG00000024526.15	130.473711537899	0.0744598508084849	0.270086473633067	0.275688929574623	0.782786999165293	0.999897019972499
ENSG00000024862.15	931.245976921622	-0.0261765102879906	0.0907895424433498	-0.288320764523337	0.773101213925603	0.999897019972499
ENSG00000025039.13	5497.5073689383	0.0721560454543352	0.103098352488222	0.699875834219355	0.48400485032268	0.999897019972499
ENSG00000025156.11	1536.50898730201	0.00269469646739999	0.0620521316442163	0.0434263319566582	0.965361687630415	0.999897019972499
ENSG00000025293.14	4411.26151569612	0.00922632626551438	0.051431974708835	0.179388917453513	0.857632332830241	0.999897019972499
ENSG00000025423.10	622.6318530913	-0.153155547152581	0.19488851668792	-0.785862347127581	0.431948135608568	0.991685934988078
ENSG00000025434.17	1029.96352964761	-0.0224222999309249	0.0780066983033748	-0.287440699563038	0.773774901647613	0.999897019972499
ENSG00000025708.11	953.640798444346	0.724094030581253	0.256803893698188	2.81963805203145	0.00480778453467651	0.242695153552082
ENSG00000025770.17	3291.07397984533	-0.0833732299607204	0.0709203759694297	-1.17558922694739	0.239759062568566	0.894048567019849
ENSG00000025772.7	2199.08604548285	0.0946248705021243	0.0788241441028405	1.20045541349195	0.229962518871313	0.890053936242026
ENSG00000025796.12	6845.9747283759	0.0563416742461562	0.0517852622887059	1.08798665404161	0.276600999310185	0.920325345469445
ENSG00000025800.12	4758.85670585641	0.0344519893343645	0.0633029586128545	0.544239796832633	0.586276469221974	0.999897019972499
ENSG00000026025.12	55398.3337872911	0.267461427167295	0.217684325119506	1.22866645092825	0.21919688971736	0.882264783627074
ENSG00000026036.19	188.149888125432	-0.0487002284711545	0.141227638573835	-0.344834969719428	0.730218441682467	0.999897019972499
ENSG00000026103.18	487.928162343137	0.225978610431602	0.163858266174851	1.37911022560475	0.167860771545479	0.837269725927679
ENSG00000026297.14	3516.78274161795	0.160879094693762	0.149241947890603	1.07797503964294	0.281044895317506	0.923882659607174
ENSG00000026508.15	15114.6408102703	0.0932008143502019	0.212815869518343	0.437941092274459	0.661428986540697	0.999897019972499
ENSG00000026559.12	387.306516849721	-0.67882989093612	0.280559284924271	-2.41955952774599	0.0155393171095037	0.397939958952192
ENSG00000026652.12	3451.78859209503	-0.0386366527532546	0.0974677583021819	-0.396404446211519	0.691806686576264	0.999897019972499
ENSG00000026751.15	48.5173670761609	0.952252039722347	0.280855896871401	3.39053603762632	0.00069756082700306	0.0903957973069408
ENSG00000026950.15	1981.36809092351	0.365892237903496	0.11835816903777	3.09139826070419	0.00199216238210143	0.161223469652031
ENSG00000027001.8	680.126058462852	-0.00253549214879124	0.0777829874120405	-0.0325970013900335	0.973995961105384	0.999897019972499
ENSG00000027075.12	810.83649023309	0.118092219941374	0.0987357547221545	1.19604311805474	0.231679733215799	0.891250189557903
ENSG00000027644.4	38.5043476743783	0.465025652035482	0.272976753849432	1.7035357241151	0.0884678584740655	0.711161991323281
ENSG00000027697.11	6613.07360272821	-0.0264058903539984	0.0887837718124577	-0.297417983207301	0.76614741590965	0.999897019972499
ENSG00000027847.12	1556.35223395344	-0.0481279890487413	0.0605925991169453	-0.794288242295945	0.427027647315636	0.988070089384056
ENSG00000027869.10	26.6517105653507	1.01092028049573	0.23081144513538	4.37985334697241	1.18759206019409e-05	0.00657654551733766
ENSG00000028116.15	251.434557104283	0.0757604236242596	0.161669774842752	0.468612167598723	0.639346878459528	0.999897019972499
ENSG00000028137.15	2400.41458576567	0.369117682887588	0.152637924113556	2.41825670147991	0.015595070710015	0.398239341899225
ENSG00000028203.16	3057.76979602929	0.0142144807998736	0.050505786014435	0.281442621164454	0.778370931666792	0.999897019972499
ENSG00000028277.19	863.642707054754	0.303018884209899	0.138397585309613	2.18948100526471	0.0285618976563236	0.503539282940255
ENSG00000028310.16	2723.6425367597	-0.0187545987915626	0.0490640061407591	-0.382247604032939	0.702277714927953	0.999897019972499
ENSG00000028528.13	9423.00734152207	-0.0146665242843561	0.0695757822132452	-0.210799272646395	0.833043906135339	0.999897019972499
ENSG00000028839.8	1375.71084427016	-0.0574745836336875	0.084277030203103	-0.681972104322814	0.49525659013621	0.999897019972499
ENSG00000029153.13	442.290010585043	0.33859238382088	0.159111840947753	2.12801499752657	0.0333358401347474	0.534392186010826
ENSG00000029363.14	8223.39621181634	-0.014934402436618	0.0431452343373043	-0.346142573241406	0.729235569869917	0.999897019972499
ENSG00000029364.10	5440.34082190542	-0.0163087777864082	0.0630726369938608	-0.258571364124122	0.795965980109551	0.999897019972499
ENSG00000029534.18	1063.11085570046	0.143297942392044	0.195549850107336	0.732794948773363	0.463683502589883	0.999897019972499
ENSG00000029559.6	41.8288294697979	2.01866607018326	0.465726462780572	4.33444571332928	1.46127841775656e-05	0.00756051800673772
ENSG00000029639.9	369.272721387032	0.0922588756076073	0.0521069847564125	1.77056638450479	0.076632836069047	0.689873492192415
ENSG00000029725.15	7959.75969370803	-0.0482730068903412	0.0489715663794219	-0.98573540646692	0.324262970123986	0.94928351945064
ENSG00000029993.13	2732.9591170598	-0.122051896254676	0.104317969522375	-1.16999877215303	0.24200146296127	0.895470094523738
ENSG00000030066.12	2846.74546811625	0.102335187116027	0.0828168814644181	1.23568027806015	0.216577431223156	0.882264783627074
ENSG00000030110.11	644.431915277926	0.0508755228890687	0.0608940121418093	0.83547661091193	0.403449410573384	0.980521188179727
ENSG00000030304.11	8.28586202975616	0.516978116632088	0.257130298758705	2.01056864604365	0.0443710386249161	0.584939687951409
ENSG00000030419.15	637.488509720435	0.00636444061016618	0.0910183832208544	0.0699247820599382	0.944253528172236	0.999897019972499
ENSG00000030582.15	8886.02800899955	0.172244209107177	0.106371806064273	1.61926562573453	0.105390123284577	0.747891789400285
ENSG00000031003.9	2520.97295366515	0.0159256840142524	0.0915331485661123	0.173988159084789	0.861874767981639	0.999897019972499
ENSG00000031081.9	8737.61787156257	0.116368629596827	0.116243668447179	1.0010749931701	0.316790553734281	0.944743075859208
ENSG00000031691.6	676.718444070271	-0.0393776762517235	0.065117955622308	-0.604713029999264	0.545369688901944	0.999897019972499
ENSG00000031698.11	10044.4603590662	-0.0292895573494676	0.0700714240000098	-0.417995748872799	0.675950225387961	0.999897019972499
ENSG00000031823.13	5036.62415534275	0.005855995613056	0.0341363008236872	0.171547457450121	0.863793317808079	0.999897019972499
ENSG00000032219.17	2494.15772956323	-0.0559876617173841	0.0743213142262808	-0.753319048515779	0.451258214875605	0.997153841640005
ENSG00000032389.11	2589.23295146311	-0.0426195333341976	0.0633702884219252	-0.672547567567198	0.501235168350085	0.999897019972499
ENSG00000032444.14	5622.14146778249	0.0176295350588334	0.0578772691236799	0.304602054066516	0.760669255403669	0.999897019972499
ENSG00000032742.16	1201.2331088291	-0.11644252259284	0.0725256658204008	-1.60553538220791	0.108376033044767	0.752853192786695
ENSG00000033011.10	843.901819388155	0.0296588666789043	0.0714732730366123	0.414964439416557	0.678167935508764	0.999897019972499
ENSG00000033030.12	1048.99702616461	0.10110656778299	0.0597831882763559	1.69122073777015	0.0907946517131606	0.717025082847845
ENSG00000033050.6	4892.69585248178	0.0530699568915264	0.0553509443804126	0.958790450381304	0.337664320987521	0.953089726473151
ENSG00000033100.13	2535.09232830404	0.108530043741821	0.0847932838109095	1.27993679291682	0.200567366414447	0.869941592825629
ENSG00000033122.17	804.527863624794	-0.17193885297282	0.218933543871626	-0.785347233376159	0.432250009379427	0.991698589227278
ENSG00000033170.15	2392.98793266928	-0.12180854084713	0.0979613270955178	-1.24343498050369	0.213707586686933	0.882264783627074
ENSG00000033178.11	2615.14701501034	0.0154425243485832	0.0474536548925832	0.325423286858285	0.744860733454142	0.999897019972499
ENSG00000033327.11	7478.4326539266	-0.0510525296201907	0.081150101231525	-0.629112334370791	0.529275515976732	0.999897019972499
ENSG00000033627.13	13324.1625414541	0.0146829906767928	0.0927474664048806	0.158311501606907	0.874211345461045	0.999897019972499
ENSG00000033800.12	2895.95531124988	-0.0689088264667959	0.0642440790685059	-1.07260976366889	0.283446242184945	0.925917045490218
ENSG00000033867.15	1226.9657559488	0.278771346238627	0.115423000772868	2.41521485641495	0.0157259301984931	0.39868647123165
ENSG00000034053.13	11088.0669221806	-0.134951895253292	0.0783755889443527	-1.72186132277882	0.085094642784937	0.703028289197634
ENSG00000034152.17	999.478768423755	0.263713146961606	0.127710452321299	2.06493002074839	0.0389296220940327	0.561228836908274
ENSG00000034239.9	85.9859796804901	-0.183525958725361	0.265820121888457	-0.690414094394149	0.489933815782146	0.999897019972499
ENSG00000034510.5	18336.6349865947	-0.108590803176841	0.147353841791444	-0.736939070313034	0.461159403025522	0.999897019972499
ENSG00000034533.10	527.658251178911	-0.0298769643541884	0.0526384892905812	-0.567587800425997	0.570314892828759	0.999897019972499
ENSG00000034677.10	7761.52828525882	-0.101691366959045	0.132676129556722	-0.76646317087182	0.44340075765143	0.995314638956924
ENSG00000034693.13	881.256264341321	0.0947133515886462	0.0483068027444788	1.96066280953507	0.0499183701712157	0.609535475675662
ENSG00000034713.6	12599.107664817	-0.158593555023826	0.0704515482704197	-2.25110106047754	0.0243791372782157	0.476710031020239
ENSG00000034971.13	4.05173950528336	0.00886815504132	0.281120179083827	0.0315457789982256	0.974834283933753	0.999897019972499
ENSG00000035115.20	2329.28331318201	-0.117986305371677	0.0529219845065237	-2.2294384171692	0.0257847485016714	0.488046870565815
ENSG00000035141.6	1260.24928111465	0.0445434572157875	0.0591103243619217	0.753564757030532	0.451110613205106	0.997153841640005
ENSG00000035403.15	4721.83260333858	0.140271369754967	0.132942982774134	1.05512428582473	0.291368486210121	0.927899238040918
ENSG00000035499.11	155.145705425816	-0.170542626044806	0.217616308762543	-0.78368494996805	0.433224995599113	0.991796141979935
ENSG00000035664.10	443.702524975299	0.0552051339970967	0.136820730371249	0.403485157894591	0.686591351217244	0.999897019972499
ENSG00000035681.6	1995.96642867119	0.0187327308644993	0.0641618171902679	0.291960728121969	0.770316650793006	0.999897019972499
ENSG00000035687.9	2143.86509377871	-0.0449767859734913	0.0713900353489697	-0.630014899889531	0.52868483578667	0.999897019972499
ENSG00000035720.6	6.05054990825224	-0.0170055003491104	0.287996411576479	-0.0590476119338537	0.952914185401791	0.999897019972499
ENSG00000035862.11	34449.1964940162	0.0327040583883999	0.0854899174507746	0.382548718768281	0.702054399367639	0.999897019972499
ENSG00000035928.13	4483.67642681208	-0.0430289280706819	0.0513270646478196	-0.838328245846994	0.401846376387234	0.980413719591221
ENSG00000036054.11	2182.19970736658	0.0886731822906484	0.0436636970305326	2.03082167386427	0.0422730875696573	0.579743197482003
ENSG00000036257.11	4472.03724339066	-0.0056335989193552	0.0403865408750147	-0.139491989095814	0.889061385828805	0.999897019972499
ENSG00000036448.8	837.978992000111	-0.0441895078482873	0.118063578684162	-0.37428568861614	0.708191778419974	0.999897019972499
ENSG00000036473.6	16.0893350223403	0.0805764378809807	0.158650585981697	0.507886166208529	0.611533176853394	0.999897019972499
ENSG00000036530.7	2208.01440352135	-0.0716729361931047	0.174627868551538	-0.410432405707063	0.681488778702044	0.999897019972499
ENSG00000036549.11	2364.1865453669	-0.0944625986882989	0.0683641061111575	-1.38175724165407	0.167046251913637	0.836057619342827
ENSG00000036565.13	37.0205015339625	0.284603203779769	0.257697378917567	1.10440860894751	0.269415928011163	0.91482447644634
ENSG00000036672.14	2486.70562838945	-0.223995822941095	0.111106155470397	-2.01605232394866	0.0437945046771287	0.584400250781996
ENSG00000036828.12	2.96690594024919	-0.0983643092308386	0.257655916817771	-0.38176615715139	0.702634823520795	0.999897019972499
ENSG00000037042.8	3448.68754603898	-0.0534759120951155	0.0824847162069374	-0.648312979109431	0.516782541023385	0.999897019972499
ENSG00000037241.6	894.827497296475	-0.0541003602144516	0.0592548433311193	-0.913011615137278	0.361236432754611	0.964817527294658
ENSG00000037280.14	641.739402244067	0.00578633029296993	0.151690525412979	0.0381456276007786	0.96957157219871	0.999897019972499
ENSG00000037474.13	2881.31147558615	0.0784033879236475	0.047330195016054	1.6565194353637	0.0976166724991317	0.734167083662958
ENSG00000037637.9	2241.45876709082	-0.0625037987367253	0.0654588668562767	-0.954856106415047	0.339650469515233	0.953089726473151
ENSG00000037749.10	1012.58816168573	0.0163313027204465	0.103587515664853	0.15765705563675	0.874727041821953	0.999897019972499
ENSG00000037757.12	1075.39167363218	-0.0305316266587125	0.10907558388588	-0.27991256678173	0.779544585574771	0.999897019972499
ENSG00000037897.15	587.600417400142	0.086175613309106	0.101982572119332	0.84500333261128	0.39810897834674	0.977841619353252
ENSG00000037965.5	8.40928738354954	-0.518846438044907	0.610083532807048	-0.850451471223374	0.395074130056035	0.977550700877858
ENSG00000038002.7	1079.36220256657	0.0195580520691541	0.10026033508825	0.195072678062954	0.845336051415804	0.999897019972499
ENSG00000038210.12	358.779097531903	0.062406581384848	0.113587689668464	0.54941324686679	0.582721885261124	0.999897019972499
ENSG00000038219.11	4700.43399523048	-0.00180890106799737	0.069801533177882	-0.025914918851246	0.979325200520738	0.999897019972499
ENSG00000038274.15	3691.34680896592	-0.106759601917278	0.0557379707950759	-1.91538372126582	0.0554435856241142	0.629385726551237
ENSG00000038295.6	148.339334978035	0.158294822252327	0.280498174079681	0.564334590667817	0.572526444619913	0.999897019972499
ENSG00000038358.13	2846.22981729073	0.0401281549137876	0.0578233123349285	0.693978834719019	0.48769548229536	0.999897019972499
ENSG00000038382.16	9769.74326276284	0.174454952029409	0.0989455705244363	1.76314059441726	0.0778767800772543	0.691596018813527
ENSG00000038427.14	29322.9174002118	-0.0840090136923191	0.150365580333431	-0.558698430226065	0.576367550851589	0.999897019972499
ENSG00000038532.13	3752.71597625644	-0.0238802230684344	0.0653836339308388	-0.365232423356804	0.714937917237885	0.999897019972499
ENSG00000038945.13	1297.22915722921	0.682515988638592	0.222614743790002	3.06590649396711	0.00217011169662347	0.167060544030666
ENSG00000039068.17	527.426562220349	-0.122985993237895	0.248437232254275	-0.495038493715064	0.62057294865648	0.999897019972499
ENSG00000039123.14	3361.49352074219	0.0035106388797272	0.049963936716016	0.0702634562140469	0.943983968307672	0.999897019972499
ENSG00000039139.9	287.857310598301	0.246903228626334	0.225184151812866	1.0964502903007	0.272881766077183	0.91744166729651
ENSG00000039319.15	4318.34696570279	-0.115687446572687	0.0821328567500191	-1.40854039601709	0.15897111405014	0.829936184287669
ENSG00000039523.16	5014.97628293042	0.0695994987973791	0.0540842531278885	1.28687177454042	0.198138984709763	0.86761061220283
ENSG00000039537.12	16.4387683183887	0.134434109456093	0.333908923018899	0.402607118853437	0.687237271816122	0.999897019972499
ENSG00000039560.12	1298.2818332371	0.0365785916267215	0.101235760992704	0.361320854093817	0.717859605950531	0.999897019972499
ENSG00000039600.9	9.59190071714679	0.0994888396818046	0.171141400807655	0.581325378969052	0.561021179092105	0.999897019972499
ENSG00000039650.8	982.789520862246	-0.0357230282132095	0.0910845911699023	-0.392196174505241	0.694913270479669	0.999897019972499
ENSG00000039987.5	4.08078530386643	-0.418163560557112	0.191179383600929	-2.18728375769844	0.0287218156965802	0.50387433440891
ENSG00000040199.17	1906.68292392673	0.0321102262661719	0.0934082378328737	0.343762252785708	0.731025089963237	0.999897019972499
ENSG00000040275.15	747.071005653967	-0.0741981801669307	0.071182828192247	-1.04236066550404	0.297244495838496	0.932671652607145
ENSG00000040341.16	3212.29141291274	0.0277721114545512	0.0847806532296731	0.327576049447458	0.743232233364605	0.999897019972499
ENSG00000040487.11	1023.71606250765	-0.00458612130123749	0.0744514818213887	-0.0615987914416496	0.950882339406498	0.999897019972499
ENSG00000040531.13	1473.51802612685	0.0873168634827371	0.0645042842194386	1.35365990863013	0.175844904304488	0.845822880007732
ENSG00000040608.12	824.692365365346	-0.184969968100636	0.21107291571556	-0.876332083979453	0.380849527949333	0.970428602946374
ENSG00000040633.11	2639.53777312893	-0.00526504772435554	0.0453043331857037	-0.116215102488629	0.907482067800042	0.999897019972499
ENSG00000040731.9	2502.02181210786	-0.0783538115257759	0.136120444084173	-0.575621186464277	0.564871257475843	0.999897019972499
ENSG00000040933.14	3899.83380717886	0.00739340927785956	0.0932143051003527	0.0793162516193192	0.936781080102456	0.999897019972499
ENSG00000041353.8	1156.96096454892	-0.171077348354569	0.200412610906594	-0.853625665474227	0.393312433156159	0.977335271525463
ENSG00000041357.14	3962.64105705329	-0.0639350996768058	0.0663701295448097	-0.963311358819032	0.3353912946836	0.953089726473151
ENSG00000041515.14	1641.26420485936	-0.231889249642566	0.188929773983445	-1.22738330096603	0.219678559786619	0.882264783627074
ENSG00000041802.9	2714.98415366276	0.100951682318435	0.0473827456680911	2.13055788336089	0.0331255823977811	0.532371507490707
ENSG00000041880.13	1929.10586663487	0.164240725732548	0.075170863548285	2.18489874906186	0.0288962712643901	0.505476109789178
ENSG00000041982.13	15379.8680226325	0.280854194854259	0.217142154382468	1.29341166229552	0.195868718705371	0.867500074554147
ENSG00000041988.14	1027.5074100625	-0.11775074933103	0.083795519550124	-1.40521533804197	0.159957254532197	0.830284075346944
ENSG00000042062.10	216.858636122522	0.151611423486359	0.193860431157028	0.782064821487749	0.43417647952731	0.991834455178109
ENSG00000042088.12	747.608896576528	-0.00605754281197346	0.0686132055512961	-0.0882853783510342	0.929649859960245	0.999897019972499
ENSG00000042286.13	601.950712131585	0.0874731850963262	0.0880662671505357	0.993265502519873	0.32058058445761	0.947083279458999
ENSG00000042304.9	2.61574518759265	0.0704455020757305	0.197667228755335	0.356384325916387	0.721552765942909	0.999897019972499
ENSG00000042317.15	676.3691336387	0.0642628001085966	0.0764038338494258	0.841093919910403	0.400295321004187	0.979708412837841
ENSG00000042429.9	1855.80011322793	0.0251307161091323	0.0482854569798673	0.520461391089467	0.602742030999589	0.999897019972499
ENSG00000042445.12	4266.11566114008	-0.0132746969570922	0.0846222872072151	-0.156869985380877	0.875347315148189	0.999897019972499
ENSG00000042493.14	3116.08241925005	0.222695455061827	0.200249341234558	1.11209082481314	0.266099101284036	0.91133589356498
ENSG00000042753.10	2830.92012407056	-0.030414685259087	0.0960246551197476	-0.31673829206841	0.751442190731891	0.999897019972499
ENSG00000042781.11	25.9317924164095	-0.0213281159538934	0.159652564130265	-0.133590813715283	0.893726148666582	0.999897019972499
ENSG00000042813.6	1.08577611422668	0.180845400442145	0.370001815980449	0.4887689536413	0.625005280263207	0.999897019972499
ENSG00000042832.10	141.946341453209	0.22505261820652	0.230340059417715	0.977045064481788	0.328546842779542	0.952135767069354
ENSG00000042980.11	1195.33046131246	0.131404751556917	0.17291035225452	0.759958844820881	0.447279185554706	0.997153841640005
ENSG00000043039.6	46.0902424329089	-0.428707866259639	0.27951679756102	-1.53374634369174	0.125092067769388	0.780094741797388
ENSG00000043093.12	2401.03384093963	-0.100613079026039	0.0528798881361361	-1.90267193393103	0.057083366347831	0.632863367438046
ENSG00000043143.19	3166.49268851912	0.0900150424723988	0.10872434488215	0.82791984233126	0.407715896865849	0.981688174732531
ENSG00000043355.9	702.495028766892	0.10773108864593	0.151249626469411	0.712273419516295	0.476295480369487	0.999897019972499
ENSG00000043462.10	1298.07976878839	0.478732063089865	0.15375681506816	3.11356646453456	0.00184840872383517	0.155090293876074
ENSG00000043514.14	908.353317768245	-0.0285279166454507	0.0918682274713245	-0.310530826932035	0.756157320807482	0.999897019972499
ENSG00000043591.5	290.966135133604	0.00112594904874305	0.191576263394016	0.00587728891249591	0.995310628914477	0.999897019972499
ENSG00000044012.3	0.0924509613391387	0.184788352248946	1.01937372234242	0.181276354489815	0.856150664923439	0.999897019972499
ENSG00000044090.7	1195.87137959484	0.0499112123990578	0.127351045605119	0.391918355769286	0.695118539839519	0.999897019972499
ENSG00000044115.19	18319.9515856279	-0.0179965777818531	0.0717334952827916	-0.250881094123547	0.801906041751045	0.999897019972499
ENSG00000044446.10	1211.90553869651	-0.0440596759182476	0.115026493304187	-0.383039373387936	0.701690570557235	0.999897019972499
ENSG00000044459.13	685.330844978834	0.166995237159194	0.0864720779694224	1.9312041653289	0.0534578091078664	0.619096882367306
ENSG00000044524.9	508.939353446048	0.296676192423787	0.172143237394939	1.72342635652389	0.0848114520589429	0.702805766769605
ENSG00000044574.7	22371.0616161734	0.00901691429125526	0.091391232407814	0.09866279350539	0.921406011161695	0.999897019972499
ENSG00000046604.11	70.0296685628257	-0.00882268565110734	0.38098622700944	-0.0231574923859091	0.981524645667826	0.999897019972499
ENSG00000046647.12	1065.59075155094	-0.170352598683723	0.0673583915201704	-2.52904790092428	0.0114372416640724	0.349579818428615
ENSG00000046651.13	1544.8930466655	0.0127460696040141	0.0792594069944805	0.160814597122859	0.87223942803542	0.999897019972499
ENSG00000046653.13	102428.609253055	-0.154734372599185	0.0952038655470788	-1.62529506244333	0.104099703018092	0.746176199665927
ENSG00000046774.9	0.261635914470454	-0.521839405494858	0.937442313868565	-0.55666295170886	0.577757734120678	0.999897019972499
ENSG00000046889.17	3260.14321419277	0.033998896090645	0.134628753474852	0.252538148152697	0.800625131424165	0.999897019972499
ENSG00000047056.13	2732.24206527938	-0.0425940339539152	0.0802393530297184	-0.530837205755381	0.595531595197041	0.999897019972499
ENSG00000047188.14	2109.84672308535	0.0953588546079367	0.0575936107947698	1.65571932879396	0.0977786711360257	0.734167083662958
ENSG00000047230.13	1962.24211753782	0.00329317620050179	0.0726637308400767	0.0453207695562678	0.963851632734032	0.999897019972499
ENSG00000047249.15	4739.40268248782	-0.022313653792638	0.100570455003321	-0.221870864479048	0.824414412043693	0.999897019972499
ENSG00000047315.13	5916.45917673652	-0.100635637933218	0.074830925810913	-1.34484020934753	0.178676842126987	0.845822880007732
ENSG00000047346.11	3010.30049893425	-0.109378540447591	0.086292049188637	-1.26753903141744	0.204962616496652	0.873419211727799
ENSG00000047365.10	4768.52167252384	-0.186778351088236	0.129057041877354	-1.44725424022764	0.147825730191909	0.812276505348346
ENSG00000047410.12	9031.70561039126	0.0515110793003011	0.0579658627574207	0.888645089539477	0.374193850358946	0.968930218199266
ENSG00000047457.12	2001.11693064011	-0.0847181885834549	0.297390063416354	-0.284872290655008	0.775741985622595	0.999897019972499
ENSG00000047578.11	2338.71779221771	-0.0809707779327109	0.0798908850567389	-1.01351709741612	0.310813233746198	0.939745778461328
ENSG00000047579.18	1174.27618892169	-0.064046958040228	0.0867433023662211	-0.738350469640047	0.460301504668103	0.999897019972499
ENSG00000047597.5	287.700622154102	0.0348999781333142	0.265804738334232	0.131299307725018	0.895538539406372	0.999897019972499
ENSG00000047617.13	86.3065275337103	0.117275055367536	0.140423260840572	0.835154052580241	0.403630976131032	0.980593579765815
ENSG00000047621.10	1449.14548289947	0.137555659115875	0.0699994646468533	1.96509587337335	0.0494031421490371	0.608129296582363
ENSG00000047634.13	603.472751387001	0.125339149541564	0.102647667393494	1.22106183924359	0.222062606858146	0.882923283127443
ENSG00000047644.16	2415.47276822434	-0.0577330522017221	0.0681563342315142	-0.847068036341477	0.396957199982942	0.977550700877858
ENSG00000047648.20	762.214991340926	-0.28516914571622	0.165067588275756	-1.72759018711673	0.0840617233475939	0.702447360976357
ENSG00000047662.4	362.685851317925	0.44932193861006	0.202622542150611	2.21753183945385	0.0265867697975933	0.490881899841067
ENSG00000047849.20	47127.0425783068	-0.152468383174183	0.0865750873484186	-1.76111151422324	0.078219530569902	0.692124889768791
ENSG00000047932.12	3364.95812271265	-0.00966985214319742	0.0605425629798529	-0.159719900632805	0.873101723716182	0.999897019972499
ENSG00000047936.9	26.3915025459101	0.623900319534708	0.439053202251427	1.42101302606473	0.155312972607311	0.824050790174673
ENSG00000048028.10	1099.47824788406	0.0841948530934547	0.0607765292067239	1.38531854635983	0.165955085152853	0.835866743774581
ENSG00000048052.20	1921.71765300188	0.374619745649742	0.129173804541658	2.90012163827635	0.0037301787445861	0.216653066025274
ENSG00000048140.16	1902.74266302627	-0.0247140707698136	0.0756092541545292	-0.326865686564018	0.743769474923255	0.999897019972499
ENSG00000048162.18	837.868976687591	0.0679288476208198	0.0765301853554543	0.887608560012176	0.374751347529695	0.969150012119013
ENSG00000048342.14	2256.50857008796	0.0971680154957485	0.0735526195439755	1.32106804758536	0.186478675894664	0.853626505763032
ENSG00000048392.10	3431.31854594012	0.0288723858912403	0.0820465182350392	0.35190263416821	0.724911283625366	0.999897019972499
ENSG00000048405.8	1232.69936742752	-0.00784454563950505	0.0680123278086703	-0.115340055137842	0.908175590791559	0.999897019972499
ENSG00000048462.9	3.29253431578181	0.357113208702215	0.277929086091602	1.28490764937252	0.198824557579361	0.867737012451815
ENSG00000048471.12	3343.44635486026	-0.0724892457751882	0.0637646831249305	-1.13682437083807	0.255611713177577	0.90362327997212
ENSG00000048540.13	7421.62466513233	0.102610594056113	0.170206279451113	0.602860214012167	0.546601685434939	0.999897019972499
ENSG00000048544.5	1856.82445021192	0.0398884827888833	0.0407600993123747	0.978615937198494	0.327769781656213	0.952135767069354
ENSG00000048545.12	22.0952613691518	-0.607251722497719	0.297114596313084	-2.04382999029044	0.0409703453186889	0.572521436890287
ENSG00000048649.12	6201.93593686297	-0.00182279601252486	0.0743107726600571	-0.0245293642802429	0.980430361449192	0.999897019972499
ENSG00000048707.12	12274.0775167057	-0.172252813431347	0.121075284285526	-1.42269179418263	0.154825520438915	0.823930042180248
ENSG00000048740.16	11175.3266429682	-0.174528509272981	0.0856459034729215	-2.03779167707842	0.0415707710816355	0.576722036890323
ENSG00000048828.15	8240.25026611366	0.0243931125823188	0.0519545080946897	0.469509066236584	0.638705805966326	0.999897019972499
ENSG00000048991.15	3257.88517987296	0.0522027423374627	0.10729600188272	0.486530172806652	0.626591317953614	0.999897019972499
ENSG00000049089.12	3335.26024185079	0.0297295379684354	0.160514878331933	0.185213596878894	0.853061504829842	0.999897019972499
ENSG00000049130.12	1981.6173449242	-0.0599314270641021	0.139407432308441	-0.429901233181765	0.667267488386569	0.999897019972499
ENSG00000049167.12	633.512381161888	0.0342857585056062	0.049495076839027	0.692710481430584	0.488491260030736	0.999897019972499
ENSG00000049192.13	596.39200720348	0.104310909686283	0.152450310149122	0.684228910943174	0.493830628816468	0.999897019972499
ENSG00000049239.11	3929.51777005128	0.0501108748251246	0.0916942548711759	0.546499613258507	0.584722553491836	0.999897019972499
ENSG00000049245.11	6357.43885792493	-0.0321998374789696	0.0929949549266075	-0.346253595201826	0.729152139689992	0.999897019972499
ENSG00000049246.13	3136.0341509068	-0.347357759240064	0.120684338677227	-2.87823393695747	0.00399908459831987	0.220826944970472
ENSG00000049247.12	2.5473885665859	-0.354694906508201	0.417641326355627	-0.849281151372876	0.395724866443149	0.977550700877858
ENSG00000049249.7	16.7885993843927	-0.169189398239456	0.247086117059363	-0.684738585287686	0.493508895940834	0.999897019972499
ENSG00000049283.16	66.4311314674893	0.116307967342521	0.273078052360023	0.425914738798494	0.670169974726348	0.999897019972499
ENSG00000049323.14	2697.60936051532	0.0382361891092812	0.170166571675456	0.22469859228407	0.822213759803494	0.999897019972499
ENSG00000049449.7	5749.81665746939	-0.0119940959063186	0.0832067494415327	-0.144148112825229	0.885383512876259	0.999897019972499
ENSG00000049540.15	5225.20540924157	0.162569802347819	0.186161555076758	0.873272691994801	0.3825144613869	0.971967316441559
ENSG00000049541.9	1625.46526213836	-0.00324647734075168	0.0964982202305135	-0.0336428727182381	0.973161934118189	0.999897019972499
ENSG00000049618.20	5323.47433410584	-0.0102370103251979	0.0574002298327462	-0.178344413515882	0.858452500924462	0.999897019972499
ENSG00000049656.12	3993.25100602259	0.00593961988820438	0.0485525630491001	0.122333807222448	0.902634658772185	0.999897019972499
ENSG00000049759.15	2706.44254232502	-0.101499677819259	0.158831699746799	-0.639039171532287	0.52279744954375	0.999897019972499
ENSG00000049768.13	57.7854470327228	0.113001758110799	0.121918099594004	0.926866137899981	0.353996040510539	0.962463205181664
ENSG00000049769.11	1729.37559696173	-0.117229221032016	0.113655780037171	-1.03144090862494	0.30233410532505	0.933528922410903
ENSG00000049860.12	2478.39959456771	0.103299193491727	0.101401502062275	1.01871462839166	0.308338465729658	0.938602945538009
ENSG00000049883.13	1085.92201931587	-0.0275412991162	0.0517310028173634	-0.532394456249663	0.594452823969054	0.999897019972499
ENSG00000050030.12	1040.57412199201	0.00550185817509224	0.173259987736828	0.0317549264949115	0.974667491937955	0.999897019972499
ENSG00000050130.16	2565.02697512293	-0.0644345766101378	0.0506173152284857	-1.27297499520236	0.203026914989003	0.872327126206351
ENSG00000050165.16	20769.3253412996	-0.0602801258318022	0.158746604284201	-0.37972545052922	0.704149225982911	0.999897019972499
ENSG00000050327.13	31.6513425367588	0.184009224074371	0.167100781700557	1.10118709321249	0.270815237880512	0.916365387674594
ENSG00000050344.8	327.431031163767	0.107203930409454	0.137370949134657	0.780397391768535	0.435157002633161	0.991834455178109
ENSG00000050393.10	3535.53667379805	0.103652985570769	0.0616180566307639	1.68218524306751	0.0925329247467285	0.720270340337788
ENSG00000050405.12	7185.03787302093	0.0616172941160221	0.127419709224711	0.483577418995336	0.628685803597875	0.999897019972499
ENSG00000050426.14	3200.59812314995	-0.0187684266893261	0.0736789275766401	-0.254732625821723	0.798929615526285	0.999897019972499
ENSG00000050438.15	3595.9640706029	0.033265549423678	0.120276353381082	0.276575972654243	0.782105716290971	0.999897019972499
ENSG00000050555.16	749.695568674149	0.270702904345503	0.170403756852058	1.58859704355299	0.11215139610026	0.75901958848628
ENSG00000050628.19	126.321438495043	0.0423772297311161	0.297020459414687	0.142674446786007	0.886547298734203	0.999897019972499
ENSG00000050730.14	7.90926114494615	0.102539825180393	0.301521955416818	0.340074158243781	0.733800681962763	0.999897019972499
ENSG00000050748.16	4708.48730956869	-0.025831782050313	0.107679251416361	-0.239895631800315	0.810411167314175	0.999897019972499
ENSG00000050767.14	371.51906143803	-0.0372651032222519	0.251622943726447	-0.148098987597748	0.882264648415532	0.999897019972499
ENSG00000050820.15	6371.4414431593	-0.0754641179184165	0.0943717779936306	-0.799647092836481	0.423915294476978	0.987500967060339
ENSG00000051009.9	1821.29751085987	-0.0137369330052281	0.0623042288785555	-0.22048155081101	0.825496139191455	0.999897019972499
ENSG00000051108.13	5390.22025007043	-0.00614737594965003	0.0717858059346926	-0.0856349785254571	0.931756591739217	0.999897019972499
ENSG00000051128.17	2222.97216797295	-0.000294710063684099	0.108754312635136	-0.00270987013336043	0.997837839105079	0.999897019972499
ENSG00000051180.15	169.962083402764	-0.544455394008901	0.21732965294333	-2.50520527979158	0.0122380342378704	0.36158167621708
ENSG00000051341.12	127.055390475396	-0.217022000719413	0.229805884205137	-0.944370947985333	0.344980122053349	0.95672788910196
ENSG00000051382.7	2913.88074867817	-0.0633595920990764	0.0746695125128697	-0.84853362459218	0.396140854643703	0.977550700877858
ENSG00000051523.9	2202.78130934984	0.273425058270554	0.170726652671433	1.60153704176914	0.109258022557986	0.754940845605889
ENSG00000051596.8	309.866942173975	0.0050422048826151	0.0993487893100707	0.0507525548890004	0.959522697831343	0.999897019972499
ENSG00000051620.9	1006.77116840895	0.0993489058547496	0.101572515134875	0.978108159700751	0.32802083259277	0.952135767069354
ENSG00000051825.13	1067.17666621722	-0.022812693011128	0.0931558147336439	-0.244887483152343	0.806543553660461	0.999897019972499
ENSG00000052126.13	2609.23302157954	-0.16239156068427	0.14329168233545	-1.13329369882131	0.257090937015982	0.904508357459386
ENSG00000052344.14	10.6328508944411	0.0322365220438005	0.207452659127841	0.155392185278932	0.876512144579063	0.999897019972499
ENSG00000052723.10	2073.49896188097	0.075076355602178	0.0608257917223858	1.23428488929224	0.217096764610142	0.882264783627074
ENSG00000052749.12	2137.28793131392	0.0260966603614256	0.0725917630763731	0.359498919098707	0.719221886274263	0.999897019972499
ENSG00000052795.11	3081.94466631416	0.122168803512051	0.0872432953968988	1.40032311888569	0.161416580807604	0.832896767778098
ENSG00000052802.11	5883.55374802441	-0.143202902349813	0.128598950501864	-1.11356198313405	0.265467143427607	0.91133589356498
ENSG00000052841.13	3688.06301440681	0.0423721423055162	0.0559830697273207	0.756874221294046	0.449125220888447	0.997153841640005
ENSG00000052850.5	54.5146637606613	0.602775654619422	0.219862881515111	2.74159808361282	0.00611411033949968	0.275136619531477
ENSG00000053108.15	580.914318474507	-0.423052386775477	0.290039739197386	-1.45860145904893	0.144674831800563	0.809260487722516
ENSG00000053254.14	5040.70939037873	-0.00938606243826018	0.079091036410878	-0.118674161626857	0.905533507892628	0.999897019972499
ENSG00000053328.8	33.754717238986	0.28695031787671	0.240543867437244	1.19292302453553	0.232899520995007	0.892325770489788
ENSG00000053371.11	2497.33096900962	-0.0787197786484455	0.0838708494232703	-0.938583300273627	0.347944730136857	0.958103828657459
ENSG00000053372.4	2619.08000024306	-0.0243517283876943	0.0832306695000581	-0.292581190731349	0.769842292551598	0.999897019972499
ENSG00000053438.8	2021.15712509553	0.427997786255396	0.311594858440401	1.37357140100969	0.169574780568787	0.837377330107985
ENSG00000053501.11	1761.57899780794	-0.0300582789133157	0.0720379093583635	-0.417256402650253	0.676490873794253	0.999897019972499
ENSG00000053524.10	1509.14496322926	-0.15037276430229	0.183963010558785	-0.817407607352887	0.41369552972824	0.982410907012859
ENSG00000053702.13	538.573508545065	-0.0375832216438838	0.133712080542507	-0.281075737445698	0.778652310025083	0.999897019972499
ENSG00000053747.14	266.722566112434	0.343234317694835	0.176046773535289	1.94967684327389	0.0512146480411773	0.614221597349578
ENSG00000053770.10	3422.65445465561	-0.0581391307517911	0.0536286671002529	-1.08410545880446	0.278318042779638	0.921463864933997
ENSG00000053900.9	1485.2445706289	-0.00419170110602826	0.0558180306141467	-0.0750958258453122	0.940138468941709	0.999897019972499
ENSG00000053918.14	632.677172905995	0.0603206737610698	0.144642589147464	0.41703259127623	0.676654569212752	0.999897019972499
ENSG00000054116.10	2734.03717603204	-0.0263147637956568	0.0809344047937914	-0.325136928636256	0.745077440976613	0.999897019972499
ENSG00000054118.12	8485.61019417492	-0.0381907693378692	0.0551422513541449	-0.692586327181189	0.488569193264309	0.999897019972499
ENSG00000054148.16	4058.63337364321	-0.0174512696852975	0.0897324737227836	-0.194481094316099	0.845799197663003	0.999897019972499
ENSG00000054179.10	901.115385826398	-0.508699682529743	0.248031402974092	-2.05094869613296	0.0402719431919628	0.56767632428353
ENSG00000054219.10	171.008688314655	0.0984891414844459	0.148180823529537	0.664655109470452	0.506271112215168	0.999897019972499
ENSG00000054267.19	3288.9533208676	0.0437409400542343	0.050819270317737	0.860715625800078	0.38939468484384	0.974089801451125
ENSG00000054277.11	206.281617792873	0.24839349825374	0.140740504041696	1.76490414003456	0.0775798777911065	0.691334800619414
ENSG00000054282.14	2110.47510576172	-0.0641457745309407	0.057510142671398	-1.11538194049452	0.264686785141479	0.91133589356498
ENSG00000054356.12	5792.51711220311	0.151957189978267	0.264333389521258	0.574869448969276	0.565379593264769	0.999897019972499
ENSG00000054392.11	382.385917135829	0.039773653359401	0.146297673100121	0.271867983383313	0.78572352986082	0.999897019972499
ENSG00000054523.15	32110.7055016969	-0.147552282484204	0.0955624497474632	-1.54404039321022	0.122578547419862	0.776516048450779
ENSG00000054598.6	547.222552691728	0.00753949366171591	0.147553285947398	0.0510967520194957	0.959248424126858	0.999897019972499
ENSG00000054611.12	1602.72044692495	-0.0224067382621859	0.0538821544379802	-0.415847111087154	0.677521882899526	0.999897019972499
ENSG00000054654.14	5938.84679500813	-0.0252554601654221	0.123233469952327	-0.204939941845281	0.837619048385496	0.999897019972499
ENSG00000054690.12	6375.49255672586	-0.259769966314766	0.171935223342032	-1.51085950432626	0.130824250267243	0.79424190492903
ENSG00000054793.12	27118.7827952388	-0.147720174065775	0.111859750456281	-1.3205837976861	0.186640178163315	0.853626505763032
ENSG00000054796.11	0.279254104820162	0.272367341919105	0.610492653359046	0.446143521007973	0.655493577244581	0.999897019972499
ENSG00000054803.3	461.19589460629	-0.200236711867587	0.372454217279215	-0.537614296141738	0.590843358379833	0.999897019972499
ENSG00000054938.14	31.928243874676	-0.451040091643643	0.275008864493704	-1.64009292018283	0.100985848252282	0.741575541986039
ENSG00000054965.9	25890.0936014419	0.00962643740429587	0.0749647929103029	0.128412779260447	0.897822318497103	0.999897019972499
ENSG00000054967.11	960.394058838991	0.0966533133152559	0.0834926668809849	1.15762637517653	0.247016541067446	0.899127152023714
ENSG00000054983.15	3141.22410969464	-0.110270178777511	0.131093150333175	-0.84115896595099	0.400258885010024	0.979708412837841
ENSG00000055044.9	2669.83018672747	0.0557669418872669	0.0627289740710106	0.889014091385226	0.373995506681287	0.968774501867443
ENSG00000055070.15	5446.89082405407	-0.00253092384481071	0.0812489839798041	-0.0311502214654132	0.97514973814398	0.999897019972499
ENSG00000055118.13	2416.65925654242	0.0514944476854917	0.122782511620514	0.419395620808332	0.674927024028842	0.999897019972499
ENSG00000055130.14	4653.41629094868	-0.00101276538556184	0.0482406604022406	-0.0209940199225549	0.983250426036283	0.999897019972499
ENSG00000055147.16	1341.7609240347	0.0455758369011953	0.0508858871676892	0.895647878772454	0.370440855736372	0.968291930665188
ENSG00000055163.17	13541.0680678314	0.0446633086763653	0.129141148386091	0.345848780458699	0.729456363140852	0.999897019972499
ENSG00000055208.16	6521.5044752413	0.0576845759867396	0.0829942762181568	0.69504282241237	0.487028465596833	0.999897019972499
ENSG00000055211.11	2858.24583741254	0.0407072965841414	0.0603334027752439	0.67470579665108	0.499862701000973	0.999897019972499
ENSG00000055332.15	6516.57819427389	0.0468147530396063	0.061633053957191	0.759572178138743	0.447510354744076	0.997153841640005
ENSG00000055483.18	3013.8189581158	0.0313571461505231	0.0518733383055309	0.604494470084639	0.545514944652336	0.999897019972499
ENSG00000055609.16	9924.11931500103	-0.0635762963467623	0.0794519016009953	-0.800185962395718	0.423603061711169	0.987500967060339
ENSG00000055732.11	18.4292897497292	0.413281272158447	0.289094937624647	1.42956938490234	0.152840647581799	0.821778423348235
ENSG00000055813.5	399.064554440551	-0.218519831600909	0.200360887309488	-1.09063118323773	0.2754352025199	0.920325345469445
ENSG00000055917.14	9449.91668647987	-0.0334675965573702	0.0497477177363679	-0.672746370692374	0.501108661470823	0.999897019972499
ENSG00000055950.15	3054.83604495948	-0.123449685716977	0.0698083621271439	-1.76840828169173	0.0769926730640843	0.690734578620543
ENSG00000055955.14	34.3660199588501	0.205072333729721	0.149614113459912	1.37067505857105	0.170476273200215	0.837864858766569
ENSG00000055957.9	4.40890001434865	-0.0935032742053932	0.289845833642509	-0.322596578430445	0.747000785322261	0.999897019972499
ENSG00000056050.6	1461.5889360744	-0.0797419686341433	0.0543075601681841	-1.46834010563524	0.142011862049975	0.804729599322004
ENSG00000056097.14	10941.5576979265	0.00758693046768337	0.0508477215814444	0.149208857972744	0.881388830587021	0.999897019972499
ENSG00000056277.14	340.756848871778	-0.00447390503262825	0.0713053396482981	-0.0627429173564708	0.949971221588833	0.999897019972499
ENSG00000056291.16	5.85250524489307	0.288863179734338	0.337888215648147	0.854907529640335	0.392602341825711	0.977335271525463
ENSG00000056487.14	1181.29158780598	-0.0251040634776398	0.128628836428955	-0.195166684039044	0.845262459796014	0.999897019972499
ENSG00000056558.9	708.509908477044	0.0378093202851468	0.15124248133427	0.249991404211242	0.802593996076198	0.999897019972499
ENSG00000056586.14	4947.59917960767	-0.0126733619572594	0.0600891820320662	-0.210909210754381	0.832958116650555	0.999897019972499
ENSG00000056736.8	1770.65196211665	-0.115028331689942	0.14571942805956	-0.789382261663329	0.429888620205556	0.990221982027304
ENSG00000056972.17	1757.80071348931	-0.0511985564231256	0.10516918008448	-0.486820914473223	0.626385247682728	0.999897019972499
ENSG00000056998.17	1951.68667417841	-0.40009384911293	0.206649990525209	-1.93609420496985	0.0528561641624072	0.618077690215436
ENSG00000057019.14	1636.09348604643	0.0917782876138627	0.0991307758999901	0.925830417250592	0.354534117050885	0.962648041022642
ENSG00000057149.13	1.00709589374477	-1.92548825473373	0.815407248332037	-2.36138231377319	0.0182069497503782	0.415161294190387
ENSG00000057252.11	2393.44565328331	0.107174335899702	0.0891605394879255	1.20203776822387	0.229348895486126	0.889225903643147
ENSG00000057294.12	175.566869474812	0.48935786611342	0.213018472809601	2.2972555368511	0.0216041966351616	0.444514372805417
ENSG00000057468.6	17.1341997394632	-0.247249605863859	0.213150470798994	-1.15997682265042	0.246058242720001	0.897972304526517
ENSG00000057593.12	64.6693222046975	-0.181510816744241	0.228547996179671	-0.794191241132334	0.427084106797061	0.988070089384056
ENSG00000057608.15	11910.0119876687	-0.0575292101812664	0.0698062802417695	-0.824126568297548	0.409867645428056	0.981978172779036
ENSG00000057657.13	432.98431867643	0.149797871465291	0.122562301374661	1.22221816810842	0.221625135157519	0.882923283127443
ENSG00000057663.11	1673.2033471078	0.077924653418576	0.044117149767527	1.76631205391091	0.077343510429041	0.690734578620543
ENSG00000057704.9	2692.39128219685	0.064181733635877	0.10960745072465	0.585559952462636	0.558171267152027	0.999897019972499
ENSG00000057757.8	4714.10816532726	-0.126227722201879	0.088099107593047	-1.4327922909839	0.151917205070393	0.821098513294578
ENSG00000057935.12	4272.00271102496	-0.0160994043614504	0.0731282866805713	-0.220152899681262	0.825752077285589	0.999897019972499
ENSG00000058056.7	1703.21008239772	-0.0661902281578325	0.0727643702460406	-0.90965163216587	0.3630062597683	0.964817527294658
ENSG00000058063.14	1659.223206029	-0.0287854331954513	0.0758533023494191	-0.379488200300771	0.704325364968597	0.999897019972499
ENSG00000058085.13	33.6787284819844	0.424156940995737	0.222636724723893	1.90515262709584	0.0567602341125818	0.632863367438046
ENSG00000058091.15	5658.07791818792	-0.0274936711057098	0.0942524196628134	-0.291702549431283	0.770514059796598	0.999897019972499
ENSG00000058262.8	17270.4113653194	0.0804518174509986	0.0773846895701607	1.03963481533459	0.298509595488431	0.932964322389947
ENSG00000058272.14	4808.70481250389	0.0222666240185513	0.0747607880038591	0.297838273419509	0.76582660148379	0.999897019972499
ENSG00000058335.14	3130.81391848816	-0.225703446529312	0.241384893106303	-0.935035509574805	0.349769999776711	0.960913130499251
ENSG00000058404.18	5497.7540192004	-0.0477416086667588	0.239217415613129	-0.199574134451683	0.841813658518714	0.999897019972499
ENSG00000058453.15	1601.16420788903	0.0300292851499832	0.118509267361675	0.253391872370096	0.799965407677386	0.999897019972499
ENSG00000058600.14	1978.97292399142	-0.00553856332843984	0.0438443217502277	-0.12632338937735	0.899475942517417	0.999897019972499
ENSG00000058668.13	17951.1770267693	0.0354264409076974	0.09244923532671	0.383198852673065	0.701572328653336	0.999897019972499
ENSG00000058673.14	6698.17184977848	0.0392910859568338	0.0887900367211864	0.442516834182798	0.658115251297729	0.999897019972499
ENSG00000058729.9	1277.79588798143	-0.0191978358574159	0.0488683650868261	-0.392847925714447	0.694431804891549	0.999897019972499
ENSG00000058799.12	1148.30947966495	0.117901196999539	0.0757238682804867	1.5569885648581	0.119473200391355	0.771793853353302
ENSG00000058804.11	1285.08666671099	-0.01604917407916	0.0770358135645259	-0.208333933745206	0.83496823758388	0.999897019972499
ENSG00000058866.13	3190.56364204269	0.280862845609881	0.206535074082351	1.35987965655603	0.173868009643074	0.844675930055258
ENSG00000059122.15	3867.832660031	-0.0248711938791662	0.0632739618294113	-0.393071544124577	0.694266640541022	0.999897019972499
ENSG00000059145.17	1411.99750607763	-0.0651259180902096	0.06882905937737	-0.94619799659244	0.344047607809156	0.956364472055797
ENSG00000059377.14	1567.16418400682	0.0796512408612284	0.161293077103064	0.493829259704261	0.621426767087648	0.999897019972499
ENSG00000059378.11	871.649386384896	0.167433119428709	0.146115425449106	1.14589625916689	0.251838079269702	0.902620723977823
ENSG00000059573.7	3640.36250432094	0.055895988915403	0.0770222969241999	0.725711789281123	0.4680154729829	0.999897019972499
ENSG00000059588.8	1930.12388025219	-0.0519646284208394	0.107425922172755	-0.483725225437428	0.628580888341722	0.999897019972499
ENSG00000059691.10	2094.76166855593	0.0364633729831159	0.0679431429185503	0.536674805091486	0.591492262375879	0.999897019972499
ENSG00000059728.9	1313.5541379793	0.0997359071826804	0.0699202830701952	1.42642310361576	0.153746248688625	0.822547817466551
ENSG00000059758.6	3784.27249448516	-0.0181384769623045	0.0684265061188058	-0.265079689014247	0.790948073633877	0.999897019972499
ENSG00000059769.18	403.398735116949	0.0565431571549989	0.0866003017953559	0.652921017395705	0.513807198608168	0.999897019972499
ENSG00000059804.14	2135.16377740824	0.436513614538324	0.180780053812852	2.41461159752842	0.0157519967309254	0.39868647123165
ENSG00000059915.15	7371.7532629524	-0.131184995584258	0.213860897101465	-0.613412724636699	0.539603474425402	0.999897019972499
ENSG00000060069.15	1328.76923847174	-0.0304665354011724	0.055353380239211	-0.550400630810812	0.582044616106741	0.999897019972499
ENSG00000060138.11	2524.91042538742	0.396451963584738	0.147800749883475	2.68234067754932	0.00731089663187487	0.300211437540252
ENSG00000060140.7	171.537305271923	-0.00339848118856111	0.344369896486646	-0.00986869416645684	0.992126049098328	0.999897019972499
ENSG00000060237.15	21418.2038614076	-0.0220872980562556	0.0693357181468819	-0.318555841730311	0.750063343310383	0.999897019972499
ENSG00000060339.12	3317.87039044323	0.0431237509268777	0.0466043018564286	0.925316960218108	0.35480105912106	0.962967296828795
ENSG00000060491.15	2876.3379037728	0.0044984062471116	0.0659408580393473	0.0682188006171739	0.945611461105984	0.999897019972499
ENSG00000060558.3	381.657246479525	0.331163074791401	0.163145056619342	2.02986888878948	0.042369868225511	0.579743197482003
ENSG00000060566.12	8.97391543343732	0.285537426935586	0.359346433652928	0.794602089223377	0.42684500266598	0.988070089384056
ENSG00000060642.9	885.094713217509	-0.0528585479382047	0.0716467106996989	-0.737766569071912	0.460656311732151	0.999897019972499
ENSG00000060656.18	1271.83004326662	-0.199537844390147	0.18650847064257	-1.0698594208761	0.284682590928048	0.925917045490218
ENSG00000060688.11	1613.59179930247	-0.013895696688099	0.0763109186230924	-0.182093164894677	0.855509612684338	0.999897019972499
ENSG00000060709.12	1127.63942748946	-0.184415879013704	0.273315603644206	-0.674736006853713	0.499843503805437	0.999897019972499
ENSG00000060718.17	1460.16853672595	-0.31306057726203	0.249309780002959	-1.25570917137031	0.209221432799544	0.878875121482608
ENSG00000060749.13	4040.06803516284	-0.0714143606352176	0.0931335741362277	-0.766795017774781	0.443203399069257	0.995314638956924
ENSG00000060762.17	4389.00144419166	0.0421371032581754	0.0761007578818099	0.553701493007696	0.579783153329724	0.999897019972499
ENSG00000060971.16	3699.47843907856	-0.0408849535519335	0.0637525289675895	-0.641307164029816	0.521323135603425	0.999897019972499
ENSG00000060982.13	2028.66095787419	0.0498703552635397	0.210065966158475	0.237403307996676	0.812343923671107	0.999897019972499
ENSG00000061273.16	2570.50954952789	0.112703480259556	0.0844788940505113	1.33410222193687	0.182170357759253	0.848625220068634
ENSG00000061337.14	1731.19377110886	0.0558453794299531	0.207807899472384	0.268735594612823	0.788133158487378	0.999897019972499
ENSG00000061455.10	53.1977391594718	-0.283320280829963	0.181619210616759	-1.55996868320173	0.11876728198671	0.771688722583443
ENSG00000061492.10	3.75188701173678	-0.322569966106927	0.264032969201336	-1.22170336182885	0.221819824519127	0.882923283127443
ENSG00000061656.8	54.1378663626102	0.344909423640508	0.188034852767577	1.8342845412113	0.0666117676577779	0.661408443003612
ENSG00000061676.13	16043.1366683393	0.0409299082095028	0.0636429056501162	0.643118157340576	0.520147433502892	0.999897019972499
ENSG00000061794.11	2825.07003702068	0.0521100740154742	0.0420849796440058	1.23821074540775	0.215637928256728	0.882264783627074
ENSG00000061918.11	2098.41250588558	0.0223968832971329	0.189165154703679	0.118398567284851	0.905751860936153	0.999897019972499
ENSG00000061936.8	3277.72247924529	0.0871926997480288	0.0732655474702288	1.19009142439643	0.234010460464903	0.892325770489788
ENSG00000061938.15	19064.5930957698	-0.0589831405343572	0.134315514188757	-0.439138701814198	0.660561037696883	0.999897019972499
ENSG00000061987.13	3518.06175648656	0.0371017408445874	0.0557887600160057	0.665039711116415	0.506025093965887	0.999897019972499
ENSG00000062038.12	284.281188922126	0.0528066414405497	0.166171681125767	0.317783638480392	0.75064906247049	0.999897019972499
ENSG00000062096.13	189.968251566392	-0.026499033034688	0.342397961313367	-0.0773924965354446	0.938311309778178	0.999897019972499
ENSG00000062194.14	7349.37346088935	-0.0314430908484672	0.0308241564052331	-1.02007952578157	0.307690746067528	0.938489704405627
ENSG00000062282.13	366.534567907066	0.0178842253619506	0.156123263833206	0.114551956722204	0.908800261912459	0.999897019972499
ENSG00000062370.15	512.811338815132	-0.0548641538222825	0.0780291024467019	-0.703124245979347	0.481978323387296	0.999897019972499
ENSG00000062485.17	9640.07542298499	0.0398966750761158	0.0571448908164512	0.698166966566854	0.485072782341455	0.999897019972499
ENSG00000062524.14	58.7689958743031	-0.21396995973607	0.241424634614826	-0.886280557398136	0.375466363304425	0.969150012119013
ENSG00000062582.12	450.200070433154	-0.112234677783815	0.103098639142973	-1.08861454153796	0.276323901497211	0.920325345469445
ENSG00000062598.16	7247.58899961516	0.0214967578841792	0.062892501707367	0.341801602744341	0.732500203340852	0.999897019972499
ENSG00000062650.16	3308.88669243734	-0.0560195681950413	0.0586689871293145	-0.954841236163946	0.339657990546774	0.953089726473151
ENSG00000062716.9	4097.40531032085	0.236815835969849	0.0917817654623885	2.58020571708107	0.00987414746666737	0.33716990450311
ENSG00000062725.8	4927.07387413295	-0.0539333974191188	0.0448868239067503	-1.20154184958959	0.22954108292674	0.889259498158318
ENSG00000062822.11	919.975235404287	-0.140230908830055	0.125033448630276	-1.12154715691094	0.262055030437606	0.908852757115216
ENSG00000063015.18	6388.16799284531	0.0622432509433925	0.194736491802625	0.319628079807863	0.749250285537113	0.999897019972499
ENSG00000063046.16	18602.6321677651	-0.000924024338366865	0.0929711947137173	-0.00993882396813528	0.992070096356442	0.999897019972499
ENSG00000063127.14	75.0662805200205	0.129921841626912	0.169037413038379	0.768598142219641	0.442131908713611	0.995005355179726
ENSG00000063169.9	909.725860910211	-0.0278979694591685	0.0847515111936365	-0.329173711079068	0.742024392203794	0.999897019972499
ENSG00000063176.14	2029.64177946823	-0.0323774104453274	0.0672463991931626	-0.481474262321832	0.63017946781392	0.999897019972499
ENSG00000063177.11	25995.582733323	-0.157617250061089	0.123025186377957	-1.28117871390057	0.200130900951757	0.869941592825629
ENSG00000063180.7	6171.09136792839	-0.160825729806723	0.205737145273186	-0.781704876837732	0.434388034938636	0.991834455178109
ENSG00000063241.6	1935.76794568391	-0.1450813044399	0.0999565225655662	-1.45144409505377	0.14665623869868	0.811802975283831
ENSG00000063244.11	9625.49297448337	-0.0139226709044786	0.0559191070771376	-0.248978777241078	0.803377197881143	0.999897019972499
ENSG00000063245.13	8206.83213199589	-0.0530883234557242	0.0837436524147824	-0.633938476826609	0.526120973784043	0.999897019972499
ENSG00000063322.12	8572.53311311931	-0.0431976255393068	0.0795182719153033	-0.543241502850031	0.586963534616096	0.999897019972499
ENSG00000063438.15	181.478768166162	0.0339156156204508	0.13242190236069	0.256117870351021	0.797859823540847	0.999897019972499
ENSG00000063515.2	4.71357233861605	-1.08368256918836	0.365078994924613	-2.96835091652461	0.00299402301966634	0.19106484756262
ENSG00000063587.13	6176.15388918202	0.037950222959096	0.0962307080037208	0.394367076231307	0.693310047627124	0.999897019972499
ENSG00000063601.15	3450.93125433035	0.0143434278395152	0.0676334394735166	0.212075978261192	0.832047760020508	0.999897019972499
ENSG00000063660.7	10587.0379449731	-0.0832466211134734	0.0995446345176272	-0.83627431570641	0.403000598910107	0.980413719591221
ENSG00000063761.14	946.373584833119	0.0449872524717629	0.0742148188711709	0.606176140507141	0.544397794701521	0.999897019972499
ENSG00000063854.11	3277.37504377705	-0.0132159627818531	0.0750478850802199	-0.176100402665929	0.860215064587471	0.999897019972499
ENSG00000063978.14	4361.36615312658	-0.0566524849443252	0.039752734400766	-1.42512171296658	0.154122021201729	0.822547817466551
ENSG00000064012.20	375.523164478992	0.232633203531441	0.136685939417656	1.70195416238542	0.0887639612910749	0.711161991323281
ENSG00000064042.16	12601.1881627037	-0.246857045218677	0.118163731866283	-2.08911009596435	0.0366978137530544	0.545876459065004
ENSG00000064102.13	1327.45646549259	0.143429821085128	0.0670526583487024	2.13906241180225	0.0324306140906227	0.525683614656917
ENSG00000064115.9	3728.17457662475	0.196852017513789	0.0738774819003213	2.66457400076778	0.00770859041313412	0.306720933783013
ENSG00000064195.7	14.2171205872523	0.003838627347958	0.277065689856337	0.0138545748842031	0.98894600223896	0.999897019972499
ENSG00000064199.5	651.110901230174	0.0514214564223583	0.171714048919167	0.299459809759449	0.764589232942729	0.999897019972499
ENSG00000064201.14	104.064834095674	0.101004668969877	0.163095284725672	0.619298523190093	0.535719717172491	0.999897019972499
ENSG00000064205.9	40.3498749133376	-0.118968079710941	0.197322620627327	-0.602911512794217	0.546567556690476	0.999897019972499
ENSG00000064218.4	12.6182526915335	-0.35379289309404	0.444251663968652	-0.796379443879821	0.425811522478115	0.988070089384056
ENSG00000064225.11	1706.6483405529	-0.295621965866017	0.144200904020448	-2.05007012871499	0.0403575878601817	0.56767632428353
ENSG00000064270.11	164.106307192886	-0.0739623382530259	0.204049257742742	-0.36247295908459	0.716998627144394	0.999897019972499
ENSG00000064300.7	1157.37883579733	-0.00593949717349877	0.243506132031943	-0.0243915712673701	0.980540271481362	0.999897019972499
ENSG00000064309.13	758.071769651364	-0.114823805921729	0.17290625266826	-0.664081281907321	0.506638289585236	0.999897019972499
ENSG00000064313.10	1831.69404140873	0.0128584185612399	0.0692623741482653	0.185647961383979	0.852720839551111	0.999897019972499
ENSG00000064393.14	40098.2107653859	-0.179311830975098	0.106404979360509	-1.68518270529027	0.0919533267491009	0.719493000947135
ENSG00000064419.12	5093.40520251649	-0.0261076637354967	0.0728150393517403	-0.35854768421371	0.719933489698905	0.999897019972499
ENSG00000064489.20	69.268277224939	-0.0471088323269318	0.102090600265555	-0.461441427559379	0.644481935079155	0.999897019972499
ENSG00000064490.12	2087.44852814545	0.0196321730476515	0.0683761156298662	0.287120332396833	0.774020184324444	0.999897019972499
ENSG00000064545.13	1521.96960703809	-0.0507506720457957	0.0789889848129941	-0.64250315617991	0.520546540691106	0.999897019972499
ENSG00000064547.12	425.933548449962	0.0253806013364118	0.157110125747674	0.161546566242167	0.871662938399483	0.999897019972499
ENSG00000064601.15	5664.72167157311	0.166233967680376	0.0883114858580206	1.88235953755361	0.0597872158011512	0.641407768700951
ENSG00000064607.15	7625.63947208183	-0.029949911361184	0.0581813772645211	-0.514768002569223	0.606715147360467	0.999897019972499
ENSG00000064651.12	3603.94644713947	-0.128375117338575	0.116726973353974	-1.09978965143967	0.271423782279636	0.916497109345402
ENSG00000064652.9	1055.84538550452	0.00115494024209131	0.058067192064018	0.0198897208740179	0.98413134507879	0.999897019972499
ENSG00000064655.17	826.72645054328	-0.01204011598734	0.207484931739822	-0.0580288693081475	0.953725632883581	0.999897019972499
ENSG00000064666.13	1264.12976984629	0.196436436016043	0.212035721382429	0.926430861438432	0.35422211200542	0.962463205181664
ENSG00000064687.11	582.782208274256	0.180084958563393	0.14660322690904	1.22838331979641	0.219303106497964	0.882264783627074
ENSG00000064692.17	2582.45110653497	-0.161741120007203	0.147068492791109	-1.09976730527139	0.271433520974986	0.916497109345402
ENSG00000064703.10	918.921914893538	-0.0110670447532982	0.0686394363521935	-0.161234493484365	0.8719087146449	0.999897019972499
ENSG00000064726.8	6811.06599430432	-0.0253808823122409	0.0465817001872048	-0.544868096489373	0.585844239872707	0.999897019972499
ENSG00000064763.9	793.389260356484	0.121141249853627	0.120044589658825	1.00913544040527	0.312909683289673	0.939745778461328
ENSG00000064787.11	9754.94495683911	0.265523621964843	0.237162219311794	1.11958651228408	0.262890005836747	0.909067178375105
ENSG00000064835.9	3.6521129768198	0.00738627175844731	0.214157380058014	0.0344899239822901	0.972486477066849	0.999897019972499
ENSG00000064886.12	2459.04303972911	0.164908839923484	0.30833573001937	0.534835323538806	0.592763734738291	0.999897019972499
ENSG00000064932.14	1662.79272648166	0.205602511481763	0.120950244075729	1.69989331607328	0.089150994386622	0.712157949268551
ENSG00000064933.15	1203.82361096518	-0.00435643431209987	0.0536001129414166	-0.0812765882949039	0.935221992215392	0.999897019972499
ENSG00000064961.17	2834.88883801663	-0.0713641100918704	0.103647198360443	-0.688529079615783	0.491119664452644	0.999897019972499
ENSG00000064989.11	7577.55381323653	-0.111969149755652	0.191509542180291	-0.584666165878262	0.558772208299976	0.999897019972499
ENSG00000064995.15	1444.48799214207	-0.0378572779749576	0.0543515358387447	-0.696526370244186	0.486099248705066	0.999897019972499
ENSG00000064999.13	3531.89436299182	0.00826784734330654	0.0586949718550565	0.140861254073406	0.887979551653278	0.999897019972499
ENSG00000065000.14	11267.3899895601	0.0540385427245763	0.0453786324617907	1.19083673951782	0.233717682827999	0.892325770489788
ENSG00000065029.13	2250.10849062633	0.0216336885867824	0.0486124352635009	0.445023757183079	0.656302585634062	0.999897019972499
ENSG00000065054.12	2603.74746766584	0.0256020066028694	0.0924947442637516	0.276794176865494	0.781938152737435	0.999897019972499
ENSG00000065057.6	961.351448349421	-0.0398556166643179	0.0684384829402788	-0.582356810847151	0.560326366347587	0.999897019972499
ENSG00000065060.15	2086.77918650802	0.0462648049759243	0.0669822828981412	0.690702122623656	0.489752755162677	0.999897019972499
ENSG00000065135.8	5043.2282321567	-0.0134966945683794	0.0879152979158204	-0.153519295143635	0.877988775342672	0.999897019972499
ENSG00000065150.17	11176.6526217069	-0.0146765517480777	0.0515733371451711	-0.284576344299098	0.775968736709726	0.999897019972499
ENSG00000065154.10	7225.42108662714	-0.0811997332109035	0.0841793005026664	-0.964604513532771	0.334742937847655	0.953089726473151
ENSG00000065183.14	2527.71876934149	0.065834402199974	0.0803653151979949	0.819189248966159	0.412678447834309	0.982059380790259
ENSG00000065243.17	2737.28421723532	-0.0176791016395938	0.0795887543775432	-0.222130648706096	0.824212179575729	0.999897019972499
ENSG00000065268.9	1962.92424015252	-0.165307022106022	0.0991708276640762	-1.66689162528693	0.0955359564554747	0.727860812900947
ENSG00000065308.4	1174.91854551575	0.203751612237451	0.130759519102857	1.55821628616711	0.119181985569333	0.771793853353302
ENSG00000065320.7	7175.01640895454	-0.10558732116978	0.14772987795671	-0.714732338712963	0.474774451114894	0.999897019972499
ENSG00000065325.11	132.088765785306	-0.177187375055372	0.276920462685353	-0.639849339182631	0.52227055240054	0.999897019972499
ENSG00000065328.15	275.94106115306	-0.647710056881179	0.276674647424205	-2.34105315724173	0.0192294290229439	0.423459048502938
ENSG00000065357.18	1082.69490778771	0.145722382379333	0.0693212215636844	2.10213234983836	0.0355416837919585	0.539865921046818
ENSG00000065361.13	3409.25418190084	0.085694739291412	0.202988513970696	0.422165459587448	0.672904250975233	0.999897019972499
ENSG00000065371.16	9.21401607019809	0.167480411158055	0.234394891155487	0.714522446852122	0.474904181059542	0.999897019972499
ENSG00000065413.15	1943.87301176152	-0.129798850498312	0.0814888767686159	-1.59284132565565	0.111195791716999	0.757613702245273
ENSG00000065427.13	6649.74353809955	0.0481072962255206	0.0573245375126351	0.8392094958449	0.401351759558145	0.979885151685964
ENSG00000065457.9	1277.4563882882	0.0626610321778092	0.0621336061802924	1.00848857856385	0.313219968077726	0.939745778461328
ENSG00000065485.16	349.020393257773	-0.0281688975384093	0.171966878492658	-0.163804203375198	0.869885282563689	0.999897019972499
ENSG00000065491.8	1098.27878804515	0.11221690251357	0.0473287158337064	2.37101092934475	0.0177395065154038	0.412262728155344
ENSG00000065518.7	3779.09723757855	-0.0493252820889907	0.0536713176879268	-0.919024987904969	0.35808250234441	0.96409400488836
ENSG00000065526.9	9203.98095819359	-0.0537930893522028	0.0757575831379664	-0.710068710273361	0.477661528565448	0.999897019972499
ENSG00000065534.17	3797.33740328086	0.0572278421899595	0.165298126239729	0.346209866329416	0.729185000442784	0.999897019972499
ENSG00000065548.16	3656.25131993896	0.0300404313362173	0.0468644865507766	0.6410063045003	0.521518586883709	0.999897019972499
ENSG00000065559.13	3216.21406046439	-0.0054056054385634	0.118596684069545	-0.0455797350572934	0.963645221464202	0.999897019972499
ENSG00000065600.11	2347.72959048651	0.0737766712330671	0.108585868032811	0.679431610849894	0.496864426394929	0.999897019972499
ENSG00000065609.13	6560.9169085709	0.0286879376952187	0.210386847822514	0.136358037549097	0.891538244951052	0.999897019972499
ENSG00000065613.12	3380.04346318421	-0.0493478914902522	0.0640247127137209	-0.770763185004915	0.440847312383131	0.994630532547001
ENSG00000065615.12	955.003951214839	0.0710755538514386	0.069446796072423	1.02345331780774	0.30609356107515	0.93707948829173
ENSG00000065618.15	62.4265343854007	0.00418887995339636	0.257753652631654	0.0162514862956474	0.987033760751101	0.999897019972499
ENSG00000065621.13	279.327716789883	-0.00378373069519904	0.160824152829093	-0.0235271296545861	0.981229798136498	0.999897019972499
ENSG00000065665.19	2006.02722554398	-0.0558380427437871	0.0864690114919657	-0.645757847584222	0.518436190709309	0.999897019972499
ENSG00000065675.13	475.53426013875	-0.201904320075928	0.135748564000443	-1.48734037492484	0.136924936038239	0.799384788597148
ENSG00000065717.13	1776.53902846791	0.260187028578895	0.156798688660721	1.65936992714196	0.0970412723165	0.733562379110142
ENSG00000065802.10	4539.68443340576	-0.0254585781577031	0.075753547854135	-0.33607110001929	0.736817251074335	0.999897019972499
ENSG00000065809.12	5746.47114078825	-0.196520358603453	0.126208136143505	-1.5571132306399	0.119443604329411	0.771793853353302
ENSG00000065833.8	1054.75200603721	-0.0740771532515249	0.198885325610099	-0.372461633477917	0.709549172444528	0.999897019972499
ENSG00000065882.14	2417.32341557084	0.0438855856661407	0.114402728747185	0.383606109283652	0.701270411277541	0.999897019972499
ENSG00000065883.13	3143.8468955867	-0.00345259204721925	0.0448490385750991	-0.0769825208502057	0.9386374500395	0.999897019972499
ENSG00000065911.10	5356.17762671188	-0.00840880364966042	0.161410349889254	-0.0520958145213725	0.958452347967553	0.999897019972499
ENSG00000065923.8	3443.49406593831	0.142566790687521	0.131333322902932	1.08553402545744	0.27768520215923	0.921383350166565
ENSG00000065970.7	2426.47684414392	0.0556834941025619	0.0571113680836031	0.974998428002092	0.329561039731051	0.952243379444899
ENSG00000065978.16	19050.742291631	-0.0193733715941374	0.115281932154856	-0.168052106969491	0.866542286502666	0.999897019972499
ENSG00000065989.14	2344.37155187652	0.0417911607396732	0.128175917982505	0.326045339853756	0.744390051550364	0.999897019972499
ENSG00000066027.10	6093.9616025032	-0.170500691182476	0.125674851150306	-1.35668106722927	0.17488257075203	0.845822880007732
ENSG00000066032.17	8537.10133862763	-0.112936174790704	0.134967322444549	-0.836766802105769	0.402723661322223	0.980413719591221
ENSG00000066044.12	5192.07412372813	0.000830920646558735	0.0424753526122763	0.0195624190373073	0.984392443355918	0.999897019972499
ENSG00000066056.12	2136.12678137169	-0.038831232396322	0.102568665237622	-0.378587673987578	0.704994076734677	0.999897019972499
ENSG00000066084.11	9072.4004934732	-0.142357594983588	0.080851832189022	-1.76072194196877	0.0782854770926908	0.692124889768791
ENSG00000066117.13	5010.95143721104	-0.00322398352839669	0.0727717172763095	-0.0443026995797754	0.964663119835714	0.999897019972499
ENSG00000066135.11	3192.69768365041	-0.0408668212658657	0.0707056646326873	-0.577985108805172	0.563274172935658	0.999897019972499
ENSG00000066136.18	2633.48889026746	0.00605229769893887	0.0506321072646768	0.119534777948324	0.904851688730158	0.999897019972499
ENSG00000066185.11	136.673631234116	0.0296852516177074	0.190609526226358	0.155738552030472	0.876239107791319	0.999897019972499
ENSG00000066230.9	141.741063356813	-0.408623452918988	0.170781869412084	-2.39266295846084	0.0167265984286174	0.40423308072751
ENSG00000066248.13	3424.90898999411	-0.0927970658452048	0.267608124384875	-0.346764755586208	0.728768057049834	0.999897019972499
ENSG00000066279.15	437.525829632694	-0.0172900168657365	0.275711691311589	-0.0627104958207834	0.949997039389727	0.999897019972499
ENSG00000066294.13	1539.81524245764	0.175177665583118	0.190032769450352	0.921828725065679	0.356617921591907	0.963323545126928
ENSG00000066322.11	4088.17161147841	-0.11775114339123	0.15074095119754	-0.781149000691404	0.434714864927205	0.991834455178109
ENSG00000066336.10	1694.43236667662	0.38003469322918	0.182577818869794	2.08149432160871	0.0373886833136173	0.5514973059243
ENSG00000066379.13	675.151220323659	-0.0932344277680492	0.101147054929508	-0.921771057328625	0.356648007262396	0.963323545126928
ENSG00000066382.15	827.111531039127	0.0731941903799742	0.138036827016871	0.530251179788624	0.595937790533142	0.999897019972499
ENSG00000066405.11	10.3129347247953	0.463981358289034	0.183616252651768	2.52690789398139	0.0115071676894777	0.349579818428615
ENSG00000066422.4	1654.75616218792	0.0127569424724305	0.0540631739114872	0.235963624579576	0.813460896589009	0.999897019972499
ENSG00000066427.20	1202.20460012645	0.00165392755860842	0.0550134349473439	0.0300640663538184	0.976015958664057	0.999897019972499
ENSG00000066455.11	2765.48818196929	0.0134753490856932	0.04594043281298	0.293322205747392	0.769275882002319	0.999897019972499
ENSG00000066468.19	4951.17105976162	-0.366785761681138	0.173386711406918	-2.11542025744023	0.0343941447618398	0.539025549789997
ENSG00000066557.5	1302.00228988441	-0.012237102946839	0.0663132296012733	-0.184534866125779	0.853593877580197	0.999897019972499
ENSG00000066583.10	983.491275977694	-0.0870524110705857	0.0682847937676129	-1.27484328892964	0.202364715181226	0.871282103550848
ENSG00000066629.15	1617.30989974629	-0.194096076305069	0.0753389849216177	-2.57630331105477	0.00998630031216185	0.337766659001716
ENSG00000066651.16	896.258324831618	0.0700730364693842	0.059629720877558	1.17513608043328	0.239940277803971	0.894048567019849
ENSG00000066654.11	3045.06499224335	-0.0508597680062653	0.0471226735732326	-1.0793056537258	0.280451493368834	0.923882659607174
ENSG00000066697.13	1037.77617187318	0.0968422004453566	0.0592050572320677	1.63570824812755	0.101900662418553	0.741575541986039
ENSG00000066735.13	1091.13332722519	-0.417576824911383	0.211678138003328	-1.97269698633128	0.0485300955312872	0.606589033450204
ENSG00000066739.10	2957.15959518122	0.0378651583190185	0.0741398580059864	0.51072607012494	0.609542883071707	0.999897019972499
ENSG00000066777.7	3454.71076990377	0.0520935017136555	0.0547494305141174	0.95148938033653	0.341356006907081	0.954441049991005
ENSG00000066813.13	0.681628072861402	-0.118309671364648	0.38267226444798	-0.309167092460474	0.757194424855608	0.999897019972499
ENSG00000066827.14	616.343504527487	0.0119562081926673	0.0506066595527634	0.236257605191299	0.813232781939482	0.999897019972499
ENSG00000066855.14	628.279811870999	0.0395893651856017	0.0738729763932025	0.535911332107156	0.592019832209389	0.999897019972499
ENSG00000066923.16	1125.83169933976	-0.0721552917062361	0.0879612957088741	-0.820307285434367	0.412040954199855	0.982038654739704
ENSG00000066926.9	1795.95535249571	0.03105618338969	0.0550764360311376	0.56387423783435	0.57283972387169	0.999897019972499
ENSG00000066933.14	3400.10374369442	0.076701606356859	0.0778250346266004	0.985564692966325	0.324346770907173	0.94928351945064
ENSG00000067048.15	1861.95222399926	-0.0981195027648341	0.515846922741091	-0.190210503231172	0.849144180984426	0.999897019972499
ENSG00000067057.15	9830.62565697356	-0.0125652651321162	0.120265304282299	-0.104479552162624	0.916788794472147	0.999897019972499
ENSG00000067064.9	6233.47214604248	-0.157002453049554	0.0950012613715982	-1.65263545749606	0.0984050772549337	0.734167083662958
ENSG00000067066.15	1059.29882497824	0.302192030116791	0.161865614729649	1.86693159397391	0.0619111411733662	0.646831194299857
ENSG00000067082.13	4722.57718129231	0.268887477568069	0.111128156507855	2.41961610826383	0.0155368997622526	0.397939958952192
ENSG00000067113.15	2078.11151523386	0.0644580662452029	0.0898289379594049	0.71756460345031	0.473025789296209	0.999897019972499
ENSG00000067141.15	8569.80664083171	-0.0336163952389096	0.0780863057502634	-0.430503081377956	0.666829725707596	0.999897019972499
ENSG00000067167.6	5739.88630671152	0.120919060528079	0.0853271500693386	1.41712292546766	0.156446990909153	0.824654766875495
ENSG00000067177.13	2181.07833497201	-0.109697384759424	0.120138362844512	-0.913092056210211	0.361194127905185	0.964817527294658
ENSG00000067182.6	3844.60850304701	0.04500016677209	0.145991177110476	0.308238947467606	0.757900518451303	0.999897019972499
ENSG00000067191.14	2138.89761930335	-0.0444472030359787	0.179501752496021	-0.247614312495161	0.804432835763108	0.999897019972499
ENSG00000067208.13	2090.7899228189	-0.0438923853182669	0.0784225284222357	-0.559691025032315	0.57569020515134	0.999897019972499
ENSG00000067221.12	2175.2684475703	-0.0154565913749796	0.0905248597269193	-0.170744162670967	0.8644249358965	0.999897019972499
ENSG00000067225.16	55887.7097680447	0.00927706071812207	0.0749554271481588	0.123767698632212	0.901499207881016	0.999897019972499
ENSG00000067248.8	2194.27012418021	-0.0281465219917043	0.0382518440951202	-0.735821308946905	0.46183945138703	0.999897019972499
ENSG00000067334.12	2849.19632556877	0.0168867805346548	0.0544938055804318	0.309884405296861	0.756648862235988	0.999897019972499
ENSG00000067365.13	680.492947768035	0.0360001268696582	0.059325457344726	0.606824261976948	0.543967545094624	0.999897019972499
ENSG00000067369.12	5386.67537148861	0.00842477002448427	0.0790672102053027	0.106552008128387	0.91514439370701	0.999897019972499
ENSG00000067445.19	4208.28804563376	0.0267546333830272	0.0960998395963924	0.278404558169851	0.780701820863809	0.999897019972499
ENSG00000067533.5	1329.39087804277	0.0687968406664665	0.0558625344003128	1.23153812130087	0.218121668011464	0.882264783627074
ENSG00000067560.9	27463.178165792	0.00843701819019316	0.0550084041379804	0.153376894356545	0.878101064916345	0.999897019972499
ENSG00000067596.9	3186.75437379786	0.0410386773258024	0.0527136258654327	0.778521239092258	0.436261790575102	0.991834455178109
ENSG00000067606.14	2713.08302734666	-0.02979685009669	0.174532752651471	-0.170723544114336	0.864441149086372	0.999897019972499
ENSG00000067646.10	425.522598078325	-0.283898404178901	0.541220232228903	-0.524552459928788	0.599894342357122	0.999897019972499
ENSG00000067704.9	4622.77945983506	0.0602696610035899	0.0448319087234379	1.34434742396059	0.178836066784978	0.845822880007732
ENSG00000067715.12	13919.136312758	-0.0223248768045199	0.323307019234762	-0.0690516304203998	0.944948522407156	0.999897019972499
ENSG00000067798.12	1791.85941927005	-0.0182060733775139	0.145840698655978	-0.124835341199647	0.900653907998048	0.999897019972499
ENSG00000067829.17	3807.62855091488	-0.00811157832761652	0.0606575690056093	-0.13372738902323	0.893618146375787	0.999897019972499
ENSG00000067836.11	3289.18262840225	-0.130028708765754	0.136308862820739	-0.953927030678518	0.340120579779199	0.953272880204772
ENSG00000067840.11	14867.2884602262	-0.152960127314858	0.140584327985554	-1.08803114477011	0.276581358534764	0.920325345469445
ENSG00000067842.16	1292.3289229447	-0.0296454065418999	0.299660261220296	-0.0989300563951188	0.921193804407016	0.999897019972499
ENSG00000067900.6	3540.61555857658	-0.147927568650894	0.0875485035451093	-1.68966415941849	0.09109222374689	0.717660946262745
ENSG00000067955.12	2814.957660511	0.109973724258036	0.0756900024865199	1.45294914315299	0.14623787490324	0.811594116114738
ENSG00000067992.11	306.863182890021	0.0528836605778419	0.128400276149483	0.411865629605618	0.680437914158542	0.999897019972499
ENSG00000068001.12	2460.75167484567	0.0349551350075131	0.0904681025401194	0.386380768757825	0.699214690709778	0.999897019972499
ENSG00000068024.15	4845.45934361886	-0.171701708608714	0.110790758978548	-1.54978366600016	0.121193448764488	0.773451242658314
ENSG00000068028.16	1250.77016830665	0.0597655129941356	0.0707760559856821	0.844431243897317	0.398428469335302	0.978403128384528
ENSG00000068078.16	8898.30302006723	-0.0530319480595154	0.233359582208739	-0.227254212394324	0.820226074851707	0.999897019972499
ENSG00000068079.6	1373.8774751262	0.117703353481681	0.138898850159748	0.847403368323861	0.396770327679989	0.977550700877858
ENSG00000068097.13	1609.46879823737	0.0276721740439361	0.0530496121439692	0.521628206608518	0.601929220249076	0.999897019972499
ENSG00000068120.13	3223.85810934181	-0.0212750574977495	0.0508757678945007	-0.418176636505355	0.675817976370957	0.999897019972499
ENSG00000068137.13	1433.9327285261	-0.12277385756877	0.095602327748533	-1.28421410294222	0.199067051957292	0.86774365155426
ENSG00000068305.16	4307.00491629972	0.0156474058419389	0.0829565241573266	0.188621763036548	0.850389274552235	0.999897019972499
ENSG00000068308.12	5794.67115976401	-0.08017214405202	0.0498885026060742	-1.60702646629965	0.108048562437366	0.752420476578749
ENSG00000068323.15	6290.33016449679	-0.00372186496991346	0.0685630621771846	-0.0542838206423046	0.956709039802983	0.999897019972499
ENSG00000068354.14	1381.05047902317	0.00991734760328064	0.0591348140608182	0.167707428539151	0.866813451838651	0.999897019972499
ENSG00000068366.18	3319.47758719683	0.0906323031041048	0.0932300724718067	0.972135928903333	0.330982929994881	0.952719134611339
ENSG00000068383.17	1977.60514377439	-0.100963806503538	0.0941146374398605	-1.07277474843437	0.283372193154408	0.925917045490218
ENSG00000068394.10	2967.89450066025	-0.100041409978073	0.0627142655798519	-1.59519383752799	0.110668896396699	0.757596931686433
ENSG00000068400.12	4866.50695362279	0.0025101994408374	0.0705779086905731	0.0355663618745434	0.971628130677907	0.999897019972499
ENSG00000068438.13	1802.1589875822	0.00745589554355168	0.0436766440442331	0.170706694772629	0.864454398435245	0.999897019972499
ENSG00000068489.11	626.270508995856	-0.207057519754865	0.140514127025309	-1.47357083688511	0.140597178224225	0.804231699856791
ENSG00000068615.15	2755.29666365114	-0.0170696510490003	0.140960930656712	-0.121094908847976	0.903615861652538	0.999897019972499
ENSG00000068650.17	4253.46869205601	-0.03094793476338	0.0906017687728568	-0.341582015258091	0.732665473708244	0.999897019972499
ENSG00000068654.14	4344.84535025631	0.0228152965057106	0.0601471495938216	0.379324650624079	0.704446796527848	0.999897019972499
ENSG00000068697.6	12028.655493163	-0.0107156622894639	0.0757204781258171	-0.141516041032635	0.887462288656813	0.999897019972499
ENSG00000068724.14	2231.0903560224	0.0493221098326205	0.0905872966123729	0.54447049064365	0.586117749685619	0.999897019972499
ENSG00000068745.13	4608.09756375537	-0.00965262986373065	0.0541312373254614	-0.1783190324229	0.858472432637269	0.999897019972499
ENSG00000068781.19	12.1729854573285	0.063139668743046	0.277074903595965	0.22787942149794	0.819739981122677	0.999897019972499
ENSG00000068784.11	1109.06847955719	-0.0450926577269771	0.0726158343208994	-0.620975550975652	0.534615709768695	0.999897019972499
ENSG00000068796.15	4909.81986690798	-0.0846468259307595	0.0877423929296474	-0.964719824755976	0.334685162807064	0.953089726473151
ENSG00000068831.17	857.058855926701	-0.0491949942161509	0.113291052320048	-0.434235477636618	0.664117452692027	0.999897019972499
ENSG00000068878.13	3208.96079028644	0.00917981966750337	0.0585874053891309	0.156685888486306	0.875492409060684	0.999897019972499
ENSG00000068885.13	1037.86742473918	0.0644686696978267	0.0876046930950965	0.73590429256849	0.461788944743914	0.999897019972499
ENSG00000068903.18	17102.3408188356	-0.0341363721367414	0.11287023047687	-0.302439110760359	0.762317343743457	0.999897019972499
ENSG00000068912.12	4331.40061956861	-0.0265911152297864	0.0514016812547026	-0.517319951034747	0.604932829070876	0.999897019972499
ENSG00000068971.12	3565.90483784991	0.0925497457466762	0.075360014724715	1.22810148173078	0.219408874879359	0.882264783627074
ENSG00000068976.12	1320.53358061173	-0.416586437361583	0.241495397167775	-1.72502847775673	0.0845223405187002	0.702447360976357
ENSG00000068985.4	0.187103490967874	-0.360032825670211	0.727908117838029	-0.494613010690895	0.620873316368299	0.999897019972499
ENSG00000069011.14	44.1718853542203	-0.783441361237733	0.330019150858894	-2.37392696514363	0.0176000313995707	0.411938896816421
ENSG00000069018.16	8.39226591686673	0.261527001011702	0.263443671885046	0.99272455147763	0.320844206881053	0.947380014894664
ENSG00000069020.17	2283.38015591894	0.0121957170818653	0.101675807920756	0.119947088016948	0.904525062870788	0.999897019972499
ENSG00000069122.17	2646.92469638179	0.110115744964851	0.113650218098536	0.968900428060585	0.33259487187774	0.952897828046467
ENSG00000069188.15	873.610401947897	-0.294098113835336	0.157713095076337	-1.86476661112373	0.0622141252992263	0.648297944381508
ENSG00000069206.14	0.422657693728221	-0.785517752435847	0.532316475953051	-1.475659289015	0.140035380124761	0.804178165684274
ENSG00000069248.11	4815.24925250658	-0.0238823095448759	0.0462169974210859	-0.516742992351551	0.605335580078346	0.999897019972499
ENSG00000069275.12	32340.4358639721	-0.11104027291348	0.0564598035368138	-1.96671376727476	0.0492162188064581	0.607955535070764
ENSG00000069329.14	8252.30865212635	0.018102364582114	0.0496986341056391	0.364242698172261	0.715676785160923	0.999897019972499
ENSG00000069345.10	5162.06640526353	0.0163760650102681	0.037520949562284	0.436451241274803	0.662509368282325	0.999897019972499
ENSG00000069399.11	434.05785535986	0.776949329207248	0.167839668013833	4.62911621788487	3.67229637726495e-06	0.00289436102026599
ENSG00000069424.13	6332.28159803634	0.043787286108103	0.228899230299134	0.191295034285962	0.848294451321132	0.999897019972499
ENSG00000069431.9	1344.42603600971	-0.110023583598301	0.167977954450847	-0.654988233176133	0.512475330049225	0.999897019972499
ENSG00000069482.6	27.8249454943204	0.302546231089524	0.274696193804214	1.10138486776835	0.270729188526326	0.916365387674594
ENSG00000069493.13	476.931452396627	0.400643972210627	0.137457870738496	2.91466738178147	0.00356067811893706	0.210405680796458
ENSG00000069509.5	1047.66845967235	-0.0304246743036855	0.0598266256229652	-0.508547389843204	0.611069513574132	0.999897019972499
ENSG00000069535.13	8482.76030715258	-0.286203479469155	0.282439476639347	-1.01332675897362	0.310904110152331	0.939745778461328
ENSG00000069667.14	2251.95464140808	-0.154949757425581	0.0981187665083515	-1.57920612885398	0.114288784638038	0.762003860975042
ENSG00000069696.6	79.8325747043315	-0.259340143145806	0.157683960665074	-1.6446830866752	0.100035182495392	0.739184867375404
ENSG00000069702.9	1928.680110919	-0.30985868668278	0.147289350684704	-2.10374127689708	0.0354010217414353	0.539025549789997
ENSG00000069764.8	7.21205854577027	0.166725073553649	0.137898696798659	1.20904024058385	0.226647385937255	0.884177969453292
ENSG00000069812.10	5.96853984451521	-0.11182228070177	0.310313884841494	-0.360352166513231	0.718583792674677	0.999897019972499
ENSG00000069849.9	4747.10717175255	0.120622388651196	0.0843343745904925	1.43028734412166	0.152634565637861	0.821501891669529
ENSG00000069869.14	1075.95773593316	-0.10922444820231	0.129190001612153	-0.845455893175212	0.397856348921452	0.977841619353252
ENSG00000069943.8	307.034982777337	0.0282771531123346	0.0803358208503691	0.351986857332331	0.724848118894668	0.999897019972499
ENSG00000069956.10	3754.01984468773	-0.154699475303492	0.0705143203518368	-2.19387316691995	0.0282445289311057	0.502695555319275
ENSG00000069966.17	2541.02801071558	0.000258093688677111	0.137775982478471	0.00187328505327437	0.998505335652188	0.999897019972499
ENSG00000069974.14	350.483065841473	0.356476539636162	0.125398221153213	2.84275595265912	0.00447253030218573	0.231164219511903
ENSG00000069998.11	2905.80477500781	-0.0419002057695932	0.0799361388947084	-0.524170998861779	0.600159610141923	0.999897019972499
ENSG00000070010.17	2517.24582450291	-0.0203584250301066	0.0575957241628582	-0.353471118316717	0.723735277352287	0.999897019972499
ENSG00000070018.7	3751.04681217339	0.132069090948762	0.088190915052903	1.49753623567164	0.134253784292408	0.797150204188995
ENSG00000070019.4	22.3372174040219	0.0587200747900869	0.201956441130752	0.29075613761717	0.771237833763865	0.999897019972499
ENSG00000070031.3	12.269258099407	0.149715538930924	0.192750354213825	0.77673288612917	0.437316380225551	0.992738645996749
ENSG00000070047.10	3429.51814610056	-0.125554522090523	0.0704828296500997	-1.781349056413	0.0748554450623464	0.682958522152245
ENSG00000070061.13	3535.67949707634	0.0689951503396389	0.0512112004936144	1.34726680246916	0.177894319865493	0.845822880007732
ENSG00000070081.14	2210.41759306901	0.0656942606770319	0.0771005290930976	0.852059790636549	0.394180907642541	0.977335271525463
ENSG00000070087.12	24709.7129965082	-0.0741134393249157	0.092874075456256	-0.797999215182749	0.424870945549181	0.988070089384056
ENSG00000070159.12	376.650809971813	-0.114536626141585	0.303849359718675	-0.376952007559375	0.706209270872372	0.999897019972499
ENSG00000070182.16	621.223604062572	-0.0578803345733735	0.262115757922997	-0.220819744039873	0.825232789518549	0.999897019972499
ENSG00000070190.11	121.071275292654	0.365553690685384	0.206118250327456	1.77351442729906	0.0761435033858696	0.687950653889638
ENSG00000070193.4	18.125124004556	-0.206846189621741	0.352259185023922	-0.587198853615964	0.557070162218607	0.999897019972499
ENSG00000070214.14	17442.7475321859	-0.112916022214408	0.107361288088366	-1.05173870605455	0.292919447474711	0.929394972220373
ENSG00000070269.12	953.913341957848	0.0735261033600454	0.0780389613692805	0.942171731529329	0.346104724233527	0.957539861211952
ENSG00000070366.12	3050.15567325419	0.0227966782238272	0.0662108964332114	0.344304026253787	0.730617656681072	0.999897019972499
ENSG00000070367.14	5563.27450598878	-0.0505747618777944	0.0586647689053096	-0.86209769204796	0.38863376132631	0.973876196682529
ENSG00000070371.14	893.026690133562	-0.0279100525490521	0.108778530071717	-0.256576849592022	0.797505448199707	0.999897019972499
ENSG00000070388.10	24.7901457638289	-0.443570427182656	0.214040746015849	-2.07236442331317	0.0382314685637865	0.557983677487432
ENSG00000070404.8	607.70804495477	0.416790526338081	0.129490046074579	3.21870706647239	0.00128769960104835	0.131358914039574
ENSG00000070413.17	17648.9250977949	-0.113131269870362	0.0852164712554816	-1.32757515306156	0.184318497395475	0.851396834251451
ENSG00000070423.16	1650.55427625507	-0.0416641870407691	0.0714958816295106	-0.58274946879698	0.560061966260072	0.999897019972499
ENSG00000070444.13	1883.14464767019	-0.0379789818353663	0.0544598308083646	-0.697376052617722	0.485567484196758	0.999897019972499
ENSG00000070476.13	1844.95075825399	0.0415270337219834	0.0555878424399689	0.747052447067537	0.455031902895028	0.998350502819949
ENSG00000070495.13	1584.18888437895	0.0645391816691567	0.0604249179963755	1.06808885819304	0.285480431254756	0.926391914841617
ENSG00000070501.10	908.623175004816	0.0156060769091953	0.0546567556418125	0.28552878278155	0.775239056295027	0.999897019972499
ENSG00000070526.13	206.22949608497	-0.0807025956923857	0.121259149784699	-0.665538195143844	0.505706322163548	0.999897019972499
ENSG00000070540.11	660.665389324496	0.225734065180525	0.102098677592005	2.21094014638052	0.0270399821147726	0.493682054938359
ENSG00000070601.8	382.791583804762	0.147928712152303	0.167063922309749	0.885461744864532	0.37590764346306	0.969150012119013
ENSG00000070610.13	4856.89877467057	0.122498470499047	0.0601644312573863	2.03606130630559	0.0417441995551579	0.577094205262533
ENSG00000070614.13	14310.6560966988	-0.0869599820906783	0.0573661878605555	-1.51587521036013	0.129550909697929	0.790674223519495
ENSG00000070669.15	2913.35879778981	0.059665604539449	0.103199241421015	0.578159332548145	0.563156552210685	0.999897019972499
ENSG00000070718.10	3143.60459317761	-0.0726861401401077	0.085736207913995	-0.847788138857526	0.396555969896378	0.977550700877858
ENSG00000070729.12	89.7820658655689	-0.299188755652786	0.412626327604621	-0.725084018243909	0.468400488289056	0.999897019972499
ENSG00000070731.8	207.393617472152	0.133709461849576	0.210034414406316	0.636607397066426	0.52438060575086	0.999897019972499
ENSG00000070748.16	9.51258160384324	1.63573026410097	0.57860808559969	2.82700899764586	0.00469850076963985	0.24048390905879
ENSG00000070756.12	38116.9024176143	-0.0192259173402389	0.125736725257395	-0.152906140197955	0.878472293676824	0.999897019972499
ENSG00000070759.15	508.500292229263	-0.362035277471333	0.138087912746228	-2.621773841543	0.00874734565891736	0.322739244645246
ENSG00000070761.6	2461.05150668023	0.00537415134522509	0.0473310873848404	0.113543796311478	0.909599443125684	0.999897019972499
ENSG00000070770.7	4258.15357392676	0.037986276842558	0.0354475398327902	1.07161955446678	0.283890946663508	0.925917045490218
ENSG00000070778.11	1840.49578761145	-0.212704963650979	0.112656078510758	-1.88809131706699	0.0590136923328217	0.640676965323021
ENSG00000070785.15	1161.59720857918	-0.0535102583361819	0.0712971370179058	-0.75052464340529	0.45293878739056	0.997639464778424
ENSG00000070808.14	15971.9172646736	0.0364294118363801	0.365174137905867	0.0997590137277759	0.920535647978719	0.999897019972499
ENSG00000070814.16	2561.83632447553	0.0032838655187402	0.0538641322183666	0.0609657184381496	0.951386510972163	0.999897019972499
ENSG00000070831.14	9420.19405850932	0.00115640999408437	0.0710459553844914	0.0162769293174542	0.987013462841646	0.999897019972499
ENSG00000070882.11	1797.67775470158	0.215109719145296	0.152798689980977	1.40779818971011	0.159190836583313	0.829936184287669
ENSG00000070886.9	29.7808151488354	0.164645368921041	0.258513614289647	0.636892449062921	0.52419490156287	0.999897019972499
ENSG00000070915.8	4.88999494455519	0.273736186795448	0.239305035369158	1.14387976154858	0.252673505337116	0.902620723977823
ENSG00000070950.8	732.482013619697	-0.0878484347124497	0.0927169012810013	-0.947491056093468	0.34338861161643	0.95625834344104
ENSG00000070961.13	6375.43296964894	0.0185038552329209	0.174719275156513	0.105906204202972	0.915656771513056	0.999897019972499
ENSG00000070985.12	5.01075704876775	0.0198796934738053	0.199388808477112	0.0997031559877511	0.920579994914048	0.999897019972499
ENSG00000071051.12	3100.68007800107	0.0810527563843124	0.0643087993025262	1.26036805636843	0.207536619517151	0.875677280612063
ENSG00000071054.14	27423.6282181377	-0.098960974425703	0.0674364085304545	-1.46747100835021	0.142247970301112	0.805213247773409
ENSG00000071073.11	2862.692202399	0.120930408282421	0.0759911449203602	1.59137500045772	0.111525207018055	0.758143255074619
ENSG00000071082.9	24005.5592336022	-0.0792079874126677	0.096523372170138	-0.820609409222161	0.411868786410121	0.982038654739704
ENSG00000071127.15	13634.5677814478	-0.00758433138500657	0.076743096361741	-0.098827539473474	0.921275202188061	0.999897019972499
ENSG00000071189.20	3963.60938011624	0.0839447825002472	0.0655705466158821	1.28022087404583	0.20046746662256	0.869941592825629
ENSG00000071203.8	0.192369459509898	-0.333554064373969	0.88036304726902	-0.378882400174212	0.704775194186882	0.999897019972499
ENSG00000071205.10	521.387591112602	-0.0152622856172138	0.116535945348844	-0.130966334649167	0.895801939031955	0.999897019972499
ENSG00000071242.10	6089.82149694682	0.101291578396261	0.10039700612152	1.00891034811992	0.313017631925739	0.939745778461328
ENSG00000071243.14	1237.35519738662	-0.01931983838274	0.0812963658139561	-0.237647011515284	0.812154884935745	0.999897019972499
ENSG00000071246.9	5564.39221266219	0.00299289238811901	0.0800289607695504	0.037397616554553	0.970167973056939	0.999897019972499
ENSG00000071282.10	1046.23041313155	-0.0961147464227349	0.147783176140344	-0.650376781261341	0.515448871551762	0.999897019972499
ENSG00000071462.10	3954.35570098486	0.034706524915302	0.0685929504884984	0.505978014768756	0.612872083577305	0.999897019972499
ENSG00000071537.12	7947.67030189709	-0.0144994374209715	0.0710015205186768	-0.204213055087425	0.838187009839324	0.999897019972499
ENSG00000071539.12	288.681446266336	-0.159272695279114	0.174776890712671	-0.911291502152614	0.362141802709486	0.964817527294658
ENSG00000071553.15	11677.2466637417	0.0506252706959166	0.0565005623258964	0.896013572465157	0.370245514417907	0.968173038376669
ENSG00000071564.13	5742.57509904501	-0.0446956446870803	0.103617066176518	-0.43135408419052	0.666210930524358	0.999897019972499
ENSG00000071575.10	7096.17250498717	0.0262434297702422	0.137947881803402	0.190241629136745	0.849119791401344	0.999897019972499
ENSG00000071626.15	3044.47204040334	-0.0588205528937673	0.0753813561055761	-0.78030637723452	0.435210559998223	0.991834455178109
ENSG00000071655.16	6837.29420151001	-0.123835282705376	0.0824397440114204	-1.50213084951138	0.133063319120241	0.796543841575863
ENSG00000071677.1	0.0201396832232784	-0.000569872396040033	3.11307560871799	-0.000183057679178796	0.999853941104863	0.999897019972499
ENSG00000071794.14	4294.34946794364	-0.0615224790907502	0.0570425817843108	-1.07853601934391	0.280794616422206	0.923882659607174
ENSG00000071859.13	3965.43802441353	-0.105281808262183	0.0726388774896211	-1.44938649798417	0.147229677193618	0.812276505348346
ENSG00000071889.15	2942.8984602176	-0.109447465993001	0.0648297498023503	-1.6882290356924	0.0913672715319389	0.717847316842938
ENSG00000071894.13	5394.66394104982	-0.0422233771859002	0.101109097769602	-0.417602155664715	0.676238020430493	0.999897019972499
ENSG00000071909.17	40.3027829158839	0.351627815385874	0.220440795105734	1.59511226230706	0.110687133853994	0.757596931686433
ENSG00000071967.10	5446.12943595164	-0.0453598907540231	0.157773451587229	-0.28750014845777	0.77372938828092	0.999897019972499
ENSG00000071991.7	208.106031382719	-0.093148885146799	0.266586649323407	-0.349413165975151	0.726779150460791	0.999897019972499
ENSG00000071994.9	2013.68417651956	0.0871634295373298	0.0501208564733265	1.73906504538119	0.0820233222277332	0.698188858769401
ENSG00000072041.15	714.894824665976	0.0788051356025225	0.292037390012584	0.269846048134887	0.787278695133358	0.999897019972499
ENSG00000072042.11	7263.00702510684	0.00723780547833422	0.0568705154641155	0.127268153264782	0.898728165320398	0.999897019972499
ENSG00000072062.12	5864.6421480734	0.0912001654618905	0.061949774238102	1.47216299951902	0.140976866385487	0.804591629901927
ENSG00000072071.15	12085.9624336004	-0.0387257497721566	0.0864748833033824	-0.447826562960414	0.654278371279383	0.999897019972499
ENSG00000072080.9	0.1741440042877	-0.044694876099599	1.29552063889561	-0.0344995477167389	0.972478803004706	0.999897019972499
ENSG00000072110.12	6573.01043877478	0.438276905684364	0.189353589968336	2.31459517486652	0.0206350971908756	0.436060572059122
ENSG00000072121.14	2940.26658104059	0.0189610678392765	0.070591418877914	0.26860301352023	0.788235193042028	0.999897019972499
ENSG00000072133.9	501.880715891698	0.122766865932187	0.164953989342556	0.7442491474228	0.456725759788455	0.999419982504066
ENSG00000072134.14	9838.81959843427	0.258905052279835	0.12057333790165	2.14728278063448	0.0317707758382377	0.524086248672979
ENSG00000072135.11	2729.21948249771	0.0749926429769894	0.0850578208028323	0.881666638871757	0.377957106888511	0.969538395451811
ENSG00000072163.17	5892.30181876968	0.609945237237039	0.204695668413934	2.97976621568568	0.00288468449168354	0.188513631801712
ENSG00000072182.11	5354.04050401048	0.00754882330353089	0.239202665666588	0.0315582741625998	0.974824319196348	0.999897019972499
ENSG00000072195.13	3281.62914492177	-0.168755879835261	0.0932725262233023	-1.80927746538402	0.0704079080795431	0.673632468414922
ENSG00000072201.12	989.928305612592	-0.241629180460143	0.20179968351343	-1.19737145397486	0.231161804942121	0.891062666904429
ENSG00000072210.17	6563.28410205861	-0.0336066835788912	0.0765027855214942	-0.439287057978419	0.66045355062622	0.999897019972499
ENSG00000072274.11	5015.00610417099	0.0982641267409289	0.150251121111076	0.653999291414841	0.513112262129203	0.999897019972499
ENSG00000072310.15	8295.45012570283	-0.218591152793719	0.133285968969276	-1.64001623339743	0.101001791709582	0.741575541986039
ENSG00000072315.3	71.154569965056	0.0529520741965362	0.30509165392365	0.173561202070076	0.862210325425436	0.999897019972499
ENSG00000072364.11	9124.5352696085	-0.0656920849094384	0.0680070678632513	-0.965959671155535	0.334064361541106	0.953089726473151
ENSG00000072401.13	1069.87885553087	-0.039169978395273	0.0587051159748927	-0.667232791295828	0.504623448592021	0.999897019972499
ENSG00000072415.7	3489.10485409255	-0.112107981200036	0.0684382998743081	-1.63808834243297	0.101403266453518	0.741575541986039
ENSG00000072422.15	1056.30831642009	0.034911390156849	0.073346032387136	0.475981985945459	0.634087211637351	0.999897019972499
ENSG00000072501.16	7233.5198205686	-0.0164354010371798	0.0913031071222145	-0.180009219348692	0.857145330434973	0.999897019972499
ENSG00000072506.11	3671.45205853229	0.00608274616579504	0.07918953574096	0.0768124993899769	0.938772707043011	0.999897019972499
ENSG00000072518.19	2985.98689749496	0.0174421696350926	0.0488767183185834	0.356860489720336	0.721196249347679	0.999897019972499
ENSG00000072571.18	228.369851657624	-0.0874619376984748	0.218795605034467	-0.399742662494051	0.689346065971558	0.999897019972499
ENSG00000072609.16	1627.69062682686	0.0783684121397948	0.0692742737614085	1.13127728209332	0.257938403081133	0.90486192371376
ENSG00000072657.7	386.059500570908	-0.205903715992866	0.323437336135841	-0.63661084540465	0.524378359044055	0.999897019972499
ENSG00000072682.17	583.516736766362	0.0384212582278051	0.133280345397003	0.288273999541038	0.773137008117344	0.999897019972499
ENSG00000072694.17	84.1430054632667	0.283206423348635	0.288949314396693	0.98012491893241	0.32702446007362	0.95160867342948
ENSG00000072736.17	958.211085297478	0.0352743635237489	0.0786925199084378	0.448255610123962	0.653968732904214	0.999897019972499
ENSG00000072756.15	1143.37977710818	0.10944001903863	0.04935421405929	2.21744021507785	0.0265930241890992	0.490881899841067
ENSG00000072778.18	10304.5167260405	-0.042625888354951	0.077125339952428	-0.552683312400869	0.580480282205907	0.999897019972499
ENSG00000072786.11	2005.3249639926	0.12991156621505	0.0892326546951441	1.45587472051439	0.145427255103379	0.811121775603833
ENSG00000072803.16	8493.75182277764	-0.0663027487491426	0.0556764412276367	-1.19085823891041	0.23370924120609	0.892325770489788
ENSG00000072818.10	326.977064184934	-0.0166985217418931	0.0965509424030933	-0.17295037548342	0.862690434323	0.999897019972499
ENSG00000072832.13	15965.4543150256	-0.118729587582121	0.0913953789035726	-1.29907648511844	0.193917682096063	0.865066906045394
ENSG00000072840.11	535.704714524921	0.237449160851382	0.222074604507685	1.06923149262286	0.284965371383621	0.925917045490218
ENSG00000072849.9	2184.83602575791	0.0263085216177208	0.0452803051717524	0.581014671123133	0.561230565715164	0.999897019972499
ENSG00000072858.9	1054.20810054677	-0.426456318211619	0.193226704515337	-2.20702577980245	0.0273122583333046	0.494231953586423
ENSG00000072864.11	1515.67216367815	0.0389477207839797	0.110359608584366	0.352916445460257	0.724151081439232	0.999897019972499
ENSG00000072952.17	5896.78445893079	-0.169837771855601	0.160506631663154	-1.05813554303494	0.289993652242929	0.927807356845899
ENSG00000072954.5	1696.92148018007	0.129116838056622	0.145815669160811	0.885479858232707	0.375897878218427	0.969150012119013
ENSG00000072958.7	5213.19932134999	0.0384601621976025	0.0514186856591303	0.747980266406775	0.454472060494763	0.998134776918153
ENSG00000073008.13	1114.14403328885	0.164234873557886	0.0898522230617036	1.82783316830238	0.0675745936518065	0.664752330350366
ENSG00000073050.10	1991.83397314416	-0.0619792080870718	0.0575175401047424	-1.07757056324392	0.281225444809027	0.924006030054003
ENSG00000073060.14	5059.22045921991	0.0440581637203186	0.0779452388149882	0.565245092453891	0.571907069745652	0.999897019972499
ENSG00000073067.12	6.40505294297375	-0.133821498783551	0.204045712507654	-0.655840777730287	0.51192657618083	0.999897019972499
ENSG00000073111.12	1908.6898214053	-0.0912176792297804	0.159134573855403	-0.573210943541814	0.566501875530241	0.999897019972499
ENSG00000073146.14	90.9416004252085	0.0717740799502807	0.173055300186802	0.414746499372196	0.678327488502245	0.999897019972499
ENSG00000073150.12	694.944394152727	-0.113146376894844	0.192934511583819	-0.586449650536929	0.557573387205899	0.999897019972499
ENSG00000073169.12	1279.0254814693	-0.0428945559775705	0.0818392960699084	-0.524131536284591	0.600187055421302	0.999897019972499
ENSG00000073282.11	23.9620204333809	0.355256787502325	0.1917044546855	1.85314831668956	0.0638611031369555	0.657331864578052
ENSG00000073331.16	486.06166761897	0.106796304185196	0.159492693976041	0.669599976794164	0.503112828863361	0.999897019972499
ENSG00000073350.12	332.595290307424	-0.0383386375174556	0.154183987252981	-0.248655117827188	0.803627569296748	0.999897019972499
ENSG00000073417.13	2506.8345381031	-0.0021870791974753	0.148943103545034	-0.0146839910369802	0.988284291284863	0.999897019972499
ENSG00000073464.10	3768.67549260788	-0.0770189336470341	0.164990041246162	-0.466809590841445	0.640636113410747	0.999897019972499
ENSG00000073536.16	1437.78918107543	0.0386514786923917	0.0646698478934698	0.597673876642821	0.550057559485052	0.999897019972499
ENSG00000073578.15	7249.35125831849	0.0127238771748558	0.0606939161523454	0.209640075669497	0.833948598738713	0.999897019972499
ENSG00000073584.17	3715.37320842386	-0.0274034788549036	0.0585394391107091	-0.468119942233791	0.639698818889835	0.999897019972499
ENSG00000073598.5	9.52926495781795	0.198913914420017	0.131395319901817	1.51385844312151	0.130061746028727	0.791975105726917
ENSG00000073605.17	349.779974874898	0.0502763641686329	0.145510017707807	0.345518232769314	0.729704805544726	0.999897019972499
ENSG00000073614.10	3369.36377278625	0.0210023194244988	0.082996891538622	0.253049470108475	0.800229985263112	0.999897019972499
ENSG00000073670.12	1262.49362585943	-0.0413657571211773	0.261414262872753	-0.158238332777246	0.874268999060345	0.999897019972499
ENSG00000073711.9	1191.00802922141	0.0193000975530884	0.0929627444639013	0.20761109909554	0.835532637368523	0.999897019972499
ENSG00000073712.12	7306.2363155704	-0.0309499832809	0.0854915969484288	-0.362023688709078	0.717334328383507	0.999897019972499
ENSG00000073734.8	5.3320872697007	-0.773649969885113	0.359919997606072	-2.14950537628049	0.0315943603687621	0.524086248672979
ENSG00000073737.15	596.790523462272	-0.0959033739704123	0.229469362366102	-0.417935418399802	0.675994335910718	0.999897019972499
ENSG00000073754.5	37.0906613012466	0.391802820621987	0.330692997461532	1.18479321796817	0.23609921473943	0.892581315713158
ENSG00000073756.10	319.401883316325	0.275037885442779	0.266154525475814	1.0333767008135	0.301427645591912	0.933528922410903
ENSG00000073792.14	225.473572539348	-0.833675386902437	0.325696938018339	-2.55966602564589	0.0104772796795379	0.342008967484759
ENSG00000073803.12	3039.16474029984	0.044125216157205	0.0513600900722273	0.859134321905432	0.390266413477329	0.975137762797163
ENSG00000073849.13	7167.79451158711	0.0637004597425477	0.118248296659026	0.538700865402151	0.590093276506094	0.999897019972499
ENSG00000073861.2	22.1136945401487	-0.051084898344369	0.239246453238992	-0.213524161603091	0.830918145398226	0.999897019972499
ENSG00000073910.18	6345.37990958524	-0.110039325504327	0.116458981193554	-0.944876250646928	0.344722057604967	0.95672788910196
ENSG00000073921.16	10981.6604530187	0.0515542587740448	0.0634362015771672	0.81269460485164	0.41639317524716	0.983252012992259
ENSG00000073969.17	6809.11420477705	0.0570898170509922	0.171286390094423	0.333300369162553	0.738907560750551	0.999897019972499
ENSG00000074047.19	574.192739889742	-0.286338446746796	0.181935606984616	-1.57384500754164	0.115523286015901	0.765017336200888
ENSG00000074054.16	8262.95450197763	0.0149726158922129	0.0665546153077707	0.224967356853835	0.82200466881637	0.999897019972499
ENSG00000074071.12	2807.00559883257	-0.142220800432427	0.0788360043472074	-1.80400822707937	0.0712300172330558	0.673782427531033
ENSG00000074181.7	4930.06464669258	0.217998867412479	0.126407105966077	1.72457763150579	0.0846036174517365	0.702447360976357
ENSG00000074201.7	7561.03944629342	-0.0753518051487236	0.0634803333095256	-1.18701023167779	0.235223584698899	0.892325770489788
ENSG00000074211.12	5943.99832841014	-0.0986185908888205	0.253811107084169	-0.388551123793477	0.697608228596567	0.999897019972499
ENSG00000074219.12	575.993051055286	-0.185234885578742	0.19107124607724	-0.969454532702744	0.332318455123489	0.952719134611339
ENSG00000074266.16	976.117612653093	-0.0855532321959157	0.0531981930228836	-1.60819808595969	0.107791802252068	0.751788669035475
ENSG00000074276.9	143.844770577621	0.0353483327030206	0.169922386524752	0.208026343238015	0.835208398344452	0.999897019972499
ENSG00000074317.9	4775.30326534092	-0.0837020307888357	0.292923933709221	-0.28574664326311	0.77507217728499	0.999897019972499
ENSG00000074319.11	3957.12611863443	-0.0155810300162859	0.0588589475351874	-0.264718121352257	0.791226616543483	0.999897019972499
ENSG00000074356.15	2580.7853448293	-0.0203247977345645	0.0439660631370862	-0.462283777175859	0.643877831759765	0.999897019972499
ENSG00000074370.16	251.968811365849	0.263109924137202	0.158962713930345	1.65516753980743	0.097890517691302	0.734167083662958
ENSG00000074410.12	1601.01404054779	0.550255584274216	0.239941273304975	2.29329275741076	0.0218311559273513	0.446341206945066
ENSG00000074416.12	9424.61838537356	0.186311134915433	0.124382078547547	1.49789372465112	0.134160864366725	0.797130278050148
ENSG00000074527.10	1694.22148448453	-0.0337026829875006	0.177133627478716	-0.190266994851389	0.849099915485479	0.999897019972499
ENSG00000074582.11	1391.5631195806	-0.0141807905380274	0.0531575730122767	-0.266768961305897	0.789647053723845	0.999897019972499
ENSG00000074590.12	3064.64002727862	0.0180277201408531	0.185133713782816	0.0973767541983296	0.922427204447736	0.999897019972499
ENSG00000074603.17	5231.90606416575	-0.0432529793873183	0.070611447013232	-0.612549115148611	0.540174512854695	0.999897019972499
ENSG00000074621.12	619.946285257534	-0.0119115334051026	0.0716651770244401	-0.166210897672665	0.867990983634573	0.999897019972499
ENSG00000074657.12	8743.64570914372	0.0181842150807957	0.0675823376153615	0.269067565911813	0.787877688961633	0.999897019972499
ENSG00000074660.14	638.340632393107	0.101615996050576	0.0936123446387472	1.08549782021501	0.277701228604142	0.921383350166565
ENSG00000074695.5	4619.40240456255	0.0485050596906173	0.0707581444438547	0.685504970090125	0.493025325445746	0.999897019972499
ENSG00000074696.11	13359.4271617407	-0.0626189177123375	0.065403692592933	-0.957421748372409	0.338354425548027	0.953089726473151
ENSG00000074706.12	1303.81201361823	-0.0212307557303432	0.236054774850371	-0.0899399545880858	0.928334930625363	0.999897019972499
ENSG00000074755.13	5080.23934070296	0.0600944374041281	0.0609898667249297	0.985318391908608	0.324467701374477	0.94928351945064
ENSG00000074771.3	9.21247426965726	-0.0799679779282034	0.330675157676211	-0.241832433044475	0.808910006735458	0.999897019972499
ENSG00000074800.12	57883.1413592528	-0.0328282868356261	0.082361845160905	-0.398586102235709	0.690198203628363	0.999897019972499
ENSG00000074803.16	28.2120202679006	0.0691814976062373	0.180452515064222	0.383377851960756	0.701439622741311	0.999897019972499
ENSG00000074842.6	2439.87655099722	-0.033197986003512	0.0827717212186327	-0.401078840873963	0.688362078600242	0.999897019972499
ENSG00000074855.9	3216.81376596551	0.00516936225514617	0.109985253536762	0.0470005031485276	0.962512826518881	0.999897019972499
ENSG00000074935.12	863.463620566536	0.0354321304737779	0.08203665095096	0.431906106149538	0.665809656641501	0.999897019972499
ENSG00000074964.15	7179.14077433458	0.0592902306662594	0.116757716597249	0.507805671386833	0.611589632073766	0.999897019972499
ENSG00000074966.9	9.9374127808064	0.881848939459877	0.241506678451698	3.6514474262717	0.000260766485138335	0.0509045892272295
ENSG00000075035.8	764.014492034529	-0.00506696713319211	0.286444264793672	-0.017689190379992	0.985886804127243	0.999897019972499
ENSG00000075043.16	11476.645058517	-0.0908830772130015	0.162823252312244	-0.558170138001642	0.576728210171454	0.999897019972499
ENSG00000075073.13	44.7036430554004	-0.0403958345264072	0.180874697005687	-0.223336017669387	0.823273997056363	0.999897019972499
ENSG00000075089.8	2164.88947382567	-0.0302161008201817	0.0482118806703121	-0.626735576378131	0.530832579404244	0.999897019972499
ENSG00000075131.8	427.774963116795	0.000202654842820752	0.0713169983231832	0.00284160645548194	0.997732729132559	0.999897019972499
ENSG00000075142.12	23094.7335396138	-0.108068285679791	0.0810390779189069	-1.33353301215904	0.182356949492298	0.848625220068634
ENSG00000075151.18	7743.82540804568	-0.013249254146221	0.0675542851143902	-0.196127516171415	0.84451035969358	0.999897019972499
ENSG00000075188.7	534.609841327529	-0.000780749708121354	0.0739346896360103	-0.0105599916894908	0.991574502261724	0.999897019972499
ENSG00000075213.9	513.164086888542	-0.423679048228516	0.268723156341873	-1.57663765935194	0.114878922268063	0.764098583184486
ENSG00000075218.17	335.691343320155	-0.0472764101186946	0.243261105453385	-0.194344303544053	0.845906297670232	0.999897019972499
ENSG00000075223.12	989.429587940604	0.430222085978983	0.20825322463401	2.06586038096202	0.0388416647530908	0.561213098969387
ENSG00000075234.15	977.955468644043	0.0446849140267987	0.117823445200207	0.379253160955103	0.704499878191937	0.999897019972499
ENSG00000075239.12	4833.49424512152	0.0159671214145637	0.0587155362383631	0.271940314906487	0.785667912090887	0.999897019972499
ENSG00000075240.15	3082.87649487783	-0.0736945728348704	0.0640477485020561	-1.15061925763877	0.249888906872341	0.901218979569828
ENSG00000075275.15	429.290657054784	0.190281305478133	0.277862519170019	0.684803787306426	0.493467745144077	0.999897019972499
ENSG00000075290.7	7.45830771668391	-0.10322297925386	0.197547964304359	-0.522521098191759	0.601307560560826	0.999897019972499
ENSG00000075292.17	7126.41080384214	-0.0079728339914908	0.0426376314821724	-0.186990546011553	0.851668045400629	0.999897019972499
ENSG00000075303.11	1385.90368357428	-0.0134338605279814	0.0653510273536863	-0.205564641781009	0.83713099938496	0.999897019972499
ENSG00000075336.10	1707.42906337419	0.0378268206091688	0.0470653635763206	0.803708241790787	0.421565493138128	0.987500967060339
ENSG00000075340.21	7147.08251508895	-0.00710542650937442	0.123646986334469	-0.0574654241079037	0.954174448140049	0.999897019972499
ENSG00000075388.3	0.172294898222613	-0.237267513343032	0.908167693606178	-0.261259583459618	0.793892332146594	0.999897019972499
ENSG00000075391.15	2613.76974859072	0.0363866801116097	0.0940407178619699	0.386924737909987	0.698811926621882	0.999897019972499
ENSG00000075399.11	2361.01156229389	-0.0313020082966645	0.0728173170643806	-0.429870387410583	0.667289927541178	0.999897019972499
ENSG00000075407.16	1804.35371355031	-0.0105166694184853	0.0618878162838547	-0.169931176279504	0.86506426255763	0.999897019972499
ENSG00000075413.16	4545.21108408864	-0.00399425920740892	0.0482557736058112	-0.0827726696506201	0.934032300994656	0.999897019972499
ENSG00000075415.11	17466.6966194063	-0.0353476647806692	0.050249463228968	-0.703443629230488	0.481779325085169	0.999897019972499
ENSG00000075420.11	1398.66231144696	0.227439381907082	0.120915037695046	1.88098508045539	0.0599739483928597	0.641407768700951
ENSG00000075426.10	3333.49054925653	0.572620175197624	0.154833714669114	3.69829126958128	0.000217055734818608	0.0462886120621444
ENSG00000075429.7	16.0085214277147	0.00406528483936233	0.376347338942428	0.0108019492067784	0.991381459106579	0.999897019972499
ENSG00000075461.5	10153.8982040685	0.0398992083411619	0.184488829964421	0.216268965166381	0.828778098824505	0.999897019972499
ENSG00000075539.12	5233.02674903496	-0.0928477772779871	0.08163296462815	-1.13738093061942	0.255379075544354	0.903572482618968
ENSG00000075568.15	4343.60291346295	0.0267247410439273	0.0546456939567741	0.489054838704532	0.624802873150852	0.999897019972499
ENSG00000075618.16	13051.7712670639	-0.0705260995477304	0.12917932059921	-0.545955027635916	0.585096851268845	0.999897019972499
ENSG00000075624.12	225359.172387186	0.109942741424997	0.075529185442944	1.45563255819897	0.145494222611413	0.811121775603833
ENSG00000075643.5	50.3776352951346	0.451856747554207	0.20095399237197	2.24855820091303	0.0245406182958132	0.477077496298347
ENSG00000075651.14	709.999148316176	0.0491405499515267	0.18066431809289	0.271999199788088	0.78562263463476	0.999897019972499
ENSG00000075673.10	9.40296331080338	-0.145779463963044	0.247653655237491	-0.588642488733901	0.55610112518276	0.999897019972499
ENSG00000075702.15	380.968377308645	-0.338670527788031	0.216882165187605	-1.56154162097689	0.118396011520214	0.770826837515883
ENSG00000075711.19	4736.50995720762	-0.0282121308899409	0.0753710439812665	-0.374309939198309	0.7081737382697	0.999897019972499
ENSG00000075785.11	21094.104892959	0.0764613436372964	0.0457635373989165	1.67079181337732	0.0947628061330905	0.727115086489137
ENSG00000075790.9	5112.97184565549	-0.0184067304600863	0.0677743934293847	-0.271588272925889	0.785938617494594	0.999897019972499
ENSG00000075826.15	1134.41332965453	-0.0532460803770359	0.148683479762992	-0.358116990952273	0.72025576422727	0.999897019972499
ENSG00000075856.10	4367.68725201017	0.0197292776649587	0.0481320019254944	0.409899378286789	0.681879761465601	0.999897019972499
ENSG00000075884.11	276.754079152397	0.0759680190358736	0.172276692031763	0.440965159824797	0.659238219759287	0.999897019972499
ENSG00000075886.10	23.9511122422284	0.0397142788756118	0.146436007385041	0.271205693086036	0.786232834569126	0.999897019972499
ENSG00000075891.20	20.5230481076541	-0.891214779174731	0.342720730506348	-2.60041106313592	0.00931121509716948	0.332111921797524
ENSG00000075914.11	1494.62874037317	-0.0828648350192016	0.077859127669468	-1.06429184990338	0.287196508918164	0.926729682306515
ENSG00000075945.11	6453.72684447157	0.0244423461306811	0.0767215720101625	0.318585053594098	0.750041188824408	0.999897019972499
ENSG00000075975.14	2734.31643501541	0.0253497321726681	0.042570646044272	0.595474453131512	0.551526370787882	0.999897019972499
ENSG00000076003.4	2033.42323829302	0.0392385333749567	0.101132413977729	0.387991661937367	0.698022204037021	0.999897019972499
ENSG00000076043.8	1121.47893424718	0.186672135805394	0.0862253170003686	2.16493417825992	0.0303927263381008	0.51763780481992
ENSG00000076053.9	1054.63989205221	0.032654082870903	0.0647690735102487	0.504161648471565	0.614147788291444	0.999897019972499
ENSG00000076067.10	1845.69572420503	0.0818180752456713	0.0582098885795815	1.40557003701895	0.159851838595473	0.830266401026335
ENSG00000076108.10	5680.65564220803	0.0323666410301258	0.0714686793192035	0.452878678302775	0.650636104995551	0.999897019972499
ENSG00000076201.13	5843.02893632308	0.0672230196815058	0.0620322897116312	1.08367787154085	0.278507650341206	0.921795641890925
ENSG00000076242.13	2221.24642359171	-0.00749217436095092	0.0508123545541353	-0.147447887953486	0.882778509430245	0.999897019972499
ENSG00000076248.9	2342.33392580072	-0.121020282272377	0.0711873182688871	-1.70002586437183	0.0891260605834272	0.712157949268551
ENSG00000076258.8	197.878423717187	0.205048354421688	0.111468915443915	1.83951152305645	0.0658399846246884	0.660702578741058
ENSG00000076321.9	1724.12908917278	0.0621463204578737	0.0679881365049046	0.914075949903268	0.360676938774457	0.964817527294658
ENSG00000076344.14	2125.67219090442	-0.0875038900503664	0.159523000724716	-0.5485346291935	0.583324858176457	0.999897019972499
ENSG00000076351.11	890.856697407266	0.0813791272712079	0.0690294011674255	1.17890530549192	0.2384358848782	0.893258426680955
ENSG00000076356.6	3965.9253738761	-0.00157095514430134	0.109697565915475	-0.0143207839772106	0.988574058115262	0.999897019972499
ENSG00000076382.15	794.644479883609	-0.112846981674548	0.163725774525969	-0.689243840814134	0.490669832147883	0.999897019972499
ENSG00000076513.15	3028.88613015622	0.0372400375926572	0.0627523027152851	0.593444957097747	0.552883409446692	0.999897019972499
ENSG00000076554.14	3672.6560811112	-0.00576452403688373	0.134650997956348	-0.0428108526811848	0.965852312733729	0.999897019972499
ENSG00000076555.14	1277.6138432187	-0.252158406816883	0.145052479139924	-1.73839432674322	0.0821413556656194	0.698579971702955
ENSG00000076604.13	4151.88023132451	0.0546465545258409	0.129360273706656	0.422436911735052	0.672706140392974	0.999897019972499
ENSG00000076641.4	3808.18183837482	0.0249377795750602	0.0937139224608877	0.266105386693938	0.790158046547308	0.999897019972499
ENSG00000076650.5	697.372964646254	0.00821057831174387	0.0565446146971584	0.145205310102794	0.884548773514991	0.999897019972499
ENSG00000076662.8	22.2641004264099	0.432010717212621	0.17750315353303	2.43381995538593	0.0149404245578285	0.390301749135844
ENSG00000076685.17	2290.73227999871	-0.132194751857633	0.0925034741597972	-1.4290787784821	0.15298159222485	0.821908254969845
ENSG00000076706.13	4153.22258170208	0.321127434899927	0.148521389102656	2.16216288334044	0.0306056233789623	0.518529888401265
ENSG00000076716.8	2153.18189960336	-0.276348741740898	0.146929639565366	-1.88082365517514	0.0599959111992556	0.641407768700951
ENSG00000076770.13	432.662299375937	-0.00439051750377496	0.171719809936444	-0.0255679149971105	0.979601977822748	0.999897019972499
ENSG00000076826.8	939.099940669881	-0.125457229803517	0.176357787860914	-0.711379017196902	0.476849398027513	0.999897019972499
ENSG00000076864.18	4689.10579295653	0.0238831609247273	0.174426550358091	0.136923885014616	0.891090959132918	0.999897019972499
ENSG00000076924.10	4296.98882851064	-0.0466386625886959	0.0747043090725448	-0.624310206033837	0.532423882577677	0.999897019972499
ENSG00000076928.16	3598.70657152497	0.0973231968831302	0.108949862153952	0.893284259007207	0.371704965423083	0.968774501867443
ENSG00000076944.13	520.403933936517	0.317852328780924	0.157636088307139	2.01636777589672	0.0437615325179662	0.584400250781996
ENSG00000076984.16	2327.938641074	-0.0643334139220087	0.0485665053888211	-1.32464572871691	0.185288681334305	0.852301047473464
ENSG00000077009.12	4.3283985524687	0.274992897694068	0.246800676912301	1.11423072713769	0.265180216539366	0.91133589356498
ENSG00000077044.8	3177.16091662514	0.0409764647748335	0.0749559418411647	0.546674002998517	0.584602717657783	0.999897019972499
ENSG00000077063.9	4691.15677181763	-0.219543220697432	0.138453542581578	-1.58568149722912	0.112811578495269	0.760703505379455
ENSG00000077080.8	1489.31266846324	0.0313944422052413	0.245141829706071	0.128066443180602	0.89809639179362	0.999897019972499
ENSG00000077092.17	446.475791965974	0.0667276831332166	0.128488305165999	0.519328845119472	0.603531441598424	0.999897019972499
ENSG00000077097.12	16065.5716454286	-0.0749761515901337	0.0559058784384159	-1.34111391653965	0.179883469617977	0.846693641845055
ENSG00000077147.13	11590.4206126618	-0.0780458398099584	0.05516515837934	-1.41476689459098	0.157136853570252	0.82582063337815
ENSG00000077150.16	949.762117210717	0.247745672403674	0.12993971112773	1.90662015679057	0.0565697929668609	0.631859980039506
ENSG00000077152.8	418.356376828818	-0.259787320836445	0.183600554044875	-1.41495935122804	0.157080414554559	0.825747923758194
ENSG00000077157.19	5098.14255080256	-0.129646746926818	0.0929440439840518	-1.39489031646895	0.163048917677703	0.833112363279468
ENSG00000077232.15	4869.77882707577	0.0564641553082569	0.0622327160054747	0.907306621541148	0.364244673581742	0.965530059951507
ENSG00000077235.16	9195.50522891758	0.00478302535227476	0.0434690192756018	0.110032971343326	0.912383226315835	0.999897019972499
ENSG00000077238.12	1188.59503050355	0.446638911758685	0.136020823837125	3.28360687105896	0.00102487777939764	0.115489425117936
ENSG00000077254.13	4750.39588617246	0.0136249870169538	0.0611047544601893	0.222977526664161	0.823552997323551	0.999897019972499
ENSG00000077264.13	2655.49003675033	-0.0208757942219936	0.211546272128152	-0.098681929073878	0.921390817332709	0.999897019972499
ENSG00000077274.8	2.52544192326274	0.553277243955732	0.276246468997282	2.00283915289131	0.0451945558635489	0.58671191007857
ENSG00000077279.15	5079.4263416174	0.000628272197694901	0.217006744311255	0.00289517360250225	0.997689988908817	0.999897019972499
ENSG00000077312.7	2624.86655171562	-0.128046834388572	0.0833952510257392	-1.53542117582993	0.124680405461963	0.779282689024109
ENSG00000077327.14	36.7478588248034	-0.26032071765052	0.226747970272134	-1.1480619532695	0.250942989186625	0.901805634304637
ENSG00000077348.7	1115.63199954473	-0.122836703301804	0.0920287108165443	-1.33476501204797	0.181953268090526	0.848625220068634
ENSG00000077380.14	7579.15870027927	-0.0208612921968496	0.0561497809292134	-0.371529360428832	0.710243291873929	0.999897019972499
ENSG00000077420.14	2045.30756385283	0.251588541278213	0.188556929085105	1.33428425303139	0.182110716334878	0.848625220068634
ENSG00000077454.14	857.258430369974	0.0741850240978496	0.091927636827963	0.80699370350053	0.41967011078488	0.985070284656399
ENSG00000077458.11	1073.72128267959	-0.0361744316474502	0.0723456150647076	-0.500022449392337	0.617059270235393	0.999897019972499
ENSG00000077463.13	1210.57771578728	-0.0246351899223259	0.0784798009863099	-0.313904847014371	0.753593308942467	0.999897019972499
ENSG00000077498.8	0.545398982509535	-0.199814523767126	0.453102614657648	-0.44099176942093	0.659218955538083	0.999897019972499
ENSG00000077514.7	977.522870824656	0.00709121709600895	0.0645891047213061	0.109789679336889	0.912576176258279	0.999897019972499
ENSG00000077522.11	2332.47724294144	-0.0963999927616952	0.13706670537947	-0.703307141546965	0.481864361073629	0.999897019972499
ENSG00000077549.16	13009.491000571	-0.00748013389420339	0.0786462352121996	-0.095111150254311	0.924226541605932	0.999897019972499
ENSG00000077585.12	4876.88227373153	-0.185122648970131	0.100685350111267	-1.83862546801052	0.065970292684356	0.660702578741058
ENSG00000077616.9	224.818582998753	-0.0865829332591036	0.193615449082821	-0.447190209610116	0.654737729685812	0.999897019972499
ENSG00000077684.14	3623.57479386499	-0.138155373934635	0.0996123372301762	-1.3869303519643	0.165463001574955	0.835866743774581
ENSG00000077713.17	461.454335735057	0.205809704329719	0.178526299794095	1.1528256876835	0.248981938561937	0.900161897632431
ENSG00000077721.14	4044.31606665184	0.033225144107692	0.0425359252651934	0.781107825927081	0.434739079470144	0.991834455178109
ENSG00000077782.18	5640.34048303023	0.0916650820916314	0.133454256857634	0.686865179500549	0.492167691327218	0.999897019972499
ENSG00000077800.10	2.70180005475151	0.367338764742496	0.189938306771032	1.9339898885448	0.0531143710741586	0.618234817341031
ENSG00000077935.15	8.89426585384171	-0.392843867462173	0.178947974244233	-2.19529653309185	0.0281423334432716	0.502695555319275
ENSG00000077942.16	1687.24803013062	-0.0724972604577127	0.192662581527785	-0.376291337336085	0.70670031868409	0.999897019972499
ENSG00000077943.7	258.645906265032	0.288265425357068	0.222289261149854	1.29680320077512	0.194698909118159	0.865976230259006
ENSG00000077984.5	45.4922143402926	0.412088693748897	0.223556669596203	1.84332990151101	0.0652808579241853	0.658996660565917
ENSG00000078018.18	51940.914311043	0.079151704186707	0.138177255501557	0.572827299973513	0.566761632665748	0.999897019972499
ENSG00000078043.14	2151.1413130313	-0.0101113788281988	0.0413473024612707	-0.244547484994212	0.806806830347108	0.999897019972499
ENSG00000078053.15	2821.74477015304	0.0621473632044272	0.212171594918355	0.292910854670918	0.769590291742819	0.999897019972499
ENSG00000078061.11	2605.06161301744	-0.0337124271349873	0.0667687718621322	-0.504913093273582	0.613619877451028	0.999897019972499
ENSG00000078070.10	2326.73381117267	0.0349449186084221	0.0527678647228368	0.662238633152398	0.507818298603044	0.999897019972499
ENSG00000078081.6	45.3068036857322	0.0930316511242237	0.225579378646837	0.41241203731602	0.680037441759678	0.999897019972499
ENSG00000078098.12	118.0132071185	-0.269720171037691	0.208598602831478	-1.29301043907562	0.196007448646203	0.867500074554147
ENSG00000078114.17	10260.4642542761	-0.235165011142219	0.152418867115997	-1.54288649162606	0.122858318916365	0.777167081343665
ENSG00000078124.10	3570.55348760732	0.00104631858534076	0.0674537867966375	0.0155116359663431	0.987624001451573	0.999897019972499
ENSG00000078140.12	4924.56162507785	-0.0417136206245298	0.0663266062746424	-0.628912331980379	0.529406452114612	0.999897019972499
ENSG00000078142.10	3947.89155850294	-0.00204211951695426	0.0498214802494711	-0.0409887363187276	0.967304875432477	0.999897019972499
ENSG00000078177.12	1018.63222243611	-0.0569033898436365	0.108892437225225	-0.522565122919803	0.601276916634724	0.999897019972499
ENSG00000078237.5	773.07116419239	0.252478901469012	0.0885561035845127	2.85106154459541	0.00435735346621857	0.228873238163275
ENSG00000078246.14	1494.78717338821	0.0374982494498844	0.0808871942950383	0.463586971667091	0.642943690338421	0.999897019972499
ENSG00000078269.12	2662.92788527638	-0.178320149330991	0.215512108085857	-0.827425200907742	0.407996101688651	0.981688174732531
ENSG00000078295.14	12975.1552686023	-0.218371860183104	0.149533314723955	-1.46035591189982	0.14419228298055	0.809260487722516
ENSG00000078304.18	9808.5352058137	-0.108309224659721	0.0633737172954794	-1.70905588754926	0.0874405976627462	0.710659992687986
ENSG00000078328.18	2281.47275566037	-0.0326509190325322	0.327206652398179	-0.0997868435535324	0.920513553237127	0.999897019972499
ENSG00000078369.16	31745.9414131923	-0.0236286880642091	0.0620220101540569	-0.380972625774586	0.703223561012758	0.999897019972499
ENSG00000078399.14	15.7028668857244	0.961677703362156	0.554576025174541	1.73407731259116	0.0829043663808155	0.700076895207002
ENSG00000078401.6	808.475786086173	0.153307717396867	0.195108602482519	0.785755807002937	0.432010561640438	0.991685934988078
ENSG00000078403.15	1352.12369399122	-0.0602734652294532	0.0691970832673716	-0.871040546558324	0.383732014519183	0.971967316441559
ENSG00000078487.16	679.242495760629	-0.0728218990575633	0.0881258201133536	-0.826340100595883	0.408611191866564	0.981688174732531
ENSG00000078549.13	56732.4502854902	-0.128588572278982	0.172847371191066	-0.743942886680296	0.456911028273427	0.999531551918234
ENSG00000078579.8	52.8229621544451	0.0836668466485669	0.206085273469674	0.405981685347735	0.684756057364421	0.999897019972499
ENSG00000078589.11	5.30541434532803	0.972198603439945	0.352881279240573	2.75503026267698	0.00586867070134226	0.267977914476477
ENSG00000078596.9	5422.10368620991	0.170684346964886	0.109826522291347	1.55412684845011	0.120154162122105	0.772490102330027
ENSG00000078618.18	6766.57651859315	0.0590868853432462	0.0556209121102658	1.06231421063555	0.288093065248712	0.927290504388275
ENSG00000078668.12	5473.87477285185	-0.00369694210467872	0.0556208527176915	-0.0664668361602234	0.947006160212327	0.999897019972499
ENSG00000078674.16	9914.4140289564	-0.00535518839524312	0.0469168655787329	-0.114142075119157	0.909125169035218	0.999897019972499
ENSG00000078687.15	4488.04244301205	-0.117343338037532	0.0700603174002276	-1.67489018594071	0.0939557795252359	0.725968415357382
ENSG00000078699.20	2264.35180991779	0.00884562174275203	0.0652331139168486	0.135600176223802	0.892137366133666	0.999897019972499
ENSG00000078725.11	3411.40551178729	-0.142632983789045	0.198527574636801	-0.718454270395366	0.472477234580848	0.999897019972499
ENSG00000078747.11	4305.80852236312	0.04152230540596	0.0517561343682053	0.802268289794608	0.422397781188418	0.987500967060339
ENSG00000078795.15	9.99090671237651	-0.291179470405628	0.178369787844901	-1.63244837549966	0.102585065349642	0.742735800002524
ENSG00000078804.11	9716.93846061528	-0.206287971210691	0.14740817684686	-1.39943370594022	0.161682965247318	0.832896767778098
ENSG00000078808.15	5661.40235648545	0.00875801277402345	0.0777055142155247	0.112707738471843	0.910262265933213	0.999897019972499
ENSG00000078814.14	410.933081639854	-0.0100108763754192	0.173055242852649	-0.0578478652850933	0.953869811003147	0.999897019972499
ENSG00000078898.6	50.2503794473215	-0.889384571454979	0.349204312362723	-2.54688885551667	0.0108688043856986	0.342420801630071
ENSG00000078900.13	169.253066621846	0.362618024911299	0.234546815347118	1.5460368727439	0.122095662982749	0.775236248304007
ENSG00000078902.14	8724.41489622938	-0.0991309159736252	0.111793210309812	-0.886734674663195	0.375221765260387	0.969150012119013
ENSG00000078967.11	2744.60998046994	-0.0399504794497896	0.0654812889704389	-0.610105269427805	0.541792076245311	0.999897019972499
ENSG00000079101.15	86.1857663051833	0.112253531004211	0.248254213051395	0.452171705867372	0.651145289677211	0.999897019972499
ENSG00000079102.15	892.182397455222	-0.0602756680412552	0.137143080164096	-0.439509364738881	0.660292497951514	0.999897019972499
ENSG00000079112.8	13.9198624581682	0.0165823105688622	0.231698419223607	0.0715685097223687	0.942945301390099	0.999897019972499
ENSG00000079134.10	1403.76548641842	0.0479931608853498	0.0780995265076856	0.614512827816272	0.538876498963341	0.999897019972499
ENSG00000079150.16	396.589309296413	0.0401226504617541	0.0884814404003454	0.453458378166248	0.650218707801753	0.999897019972499
ENSG00000079156.15	2104.48257974981	-0.020887639134887	0.077466405457091	-0.26963480506988	0.787441221156944	0.999897019972499
ENSG00000079215.12	68866.7677065065	0.0961243916427516	0.128747930786333	0.746609215819377	0.455299483844943	0.998356920984922
ENSG00000079246.14	15323.7429619182	-0.0183182430613106	0.0500878424959982	-0.365722341959013	0.714572272924531	0.999897019972499
ENSG00000079257.6	182.167845148371	0.23275770928637	0.167325584730909	1.39104674076405	0.164211253559785	0.8353654898939
ENSG00000079263.17	115.938190166376	0.178428679863091	0.140277408854507	1.27197017196228	0.203383717472059	0.872680762684146
ENSG00000079277.18	1679.01069817931	0.150896141338026	0.11054919469576	1.36496825466078	0.17226302783037	0.842918961223992
ENSG00000079308.15	10098.9256492655	-0.000984828148150243	0.0941768679606701	-0.0104572191608827	0.991656498347968	0.999897019972499
ENSG00000079313.10	1927.33348406873	-0.00988970689878487	0.071106343033083	-0.139083328953981	0.889384301747631	0.999897019972499
ENSG00000079332.13	7021.46155622332	-0.0858845376296366	0.0502310186067057	-1.70979088244432	0.0873045496185187	0.710659992687986
ENSG00000079335.16	439.439747703614	-0.0973026598658689	0.10075665761342	-0.965719409224515	0.334184604619352	0.953089726473151
ENSG00000079337.14	1860.57712006197	-0.136440970464834	0.143474807817845	-0.950975105246762	0.341617013475363	0.95475428337123
ENSG00000079385.20	28.6554442863047	0.344971397927322	0.171215351841818	2.01483917310191	0.0439215030547986	0.584400250781996
ENSG00000079387.12	960.803369561409	-0.0250645977512758	0.0719459086775104	-0.348381140943331	0.727553963838903	0.999897019972499
ENSG00000079393.19	7.58971918735125	0.158261574404013	0.255858820387366	0.618550394957687	0.536212589064791	0.999897019972499
ENSG00000079432.6	7175.96238146525	-0.0203771502022654	0.0681479401761783	-0.299013442659979	0.764929788769358	0.999897019972499
ENSG00000079435.8	1419.96545299165	-0.256629011528369	0.157923566038533	-1.62502036881407	0.104158218785917	0.746319629023529
ENSG00000079459.11	8896.91000576316	-0.0816787429220657	0.0853035923402607	-0.957506485732323	0.338311674382056	0.953089726473151
ENSG00000079462.6	2099.42357913698	-0.0926711122737622	0.106119652947164	-0.873270027747848	0.382515913222464	0.971967316441559
ENSG00000079482.12	7522.21409147909	-0.0941041959424885	0.142126815474978	-0.662114292985449	0.50789797639523	0.999897019972499
ENSG00000079557.4	0.106744755147606	-0.130551302974468	1.82188939884388	-0.0716570956817203	0.942874801029619	0.999897019972499
ENSG00000079616.11	2419.79411636524	-0.106205067374286	0.10220305277562	-1.03915748590654	0.298731499153488	0.932964322389947
ENSG00000079689.12	37.3237989541216	0.205300880498877	0.337233490045882	0.608779633573595	0.54267051488962	0.999897019972499
ENSG00000079691.16	1500.43340346281	-0.041161632755925	0.163904711807557	-0.251131479394281	0.801712458553515	0.999897019972499
ENSG00000079739.14	4272.5957341026	0.0121963920326752	0.0791560677711936	0.154080317227603	0.877546407519793	0.999897019972499
ENSG00000079785.13	7564.44160432256	0.00744671529735466	0.0443958808609265	0.167734374292112	0.866792252516815	0.999897019972499
ENSG00000079805.15	8435.27172849258	0.0194368332986028	0.0504916379351933	0.384951530460356	0.700273326436256	0.999897019972499
ENSG00000079819.15	14987.7078428416	0.0408939929961135	0.0876496788353696	0.466561812199264	0.640813414019951	0.999897019972499
ENSG00000079841.17	1419.36968238713	0.081791414227343	0.256035078463084	0.319453938570905	0.749382314603012	0.999897019972499
ENSG00000079931.13	1064.37258481893	-0.385619229116862	0.364683668668532	-1.05740745266923	0.290325671691876	0.927899238040918
ENSG00000079950.12	5388.38691428798	-0.0156261078830521	0.0613716983851395	-0.254614232524415	0.79902106544439	0.999897019972499
ENSG00000079974.16	1044.51222896666	0.0660149261438837	0.0664908449043443	0.992842341511146	0.320786792040046	0.947354807758673
ENSG00000079999.12	6415.85874086591	-0.0655244285359434	0.051112644680671	-1.281961223985	0.199856248995943	0.869941592825629
ENSG00000080007.7	18.4266843482803	0.22532882721478	0.224118334574658	1.0054011316942	0.31470373515417	0.94211600989386
ENSG00000080031.8	189.372696021735	-0.0224067885247897	0.221194032438751	-0.101299245181916	0.91931291537079	0.999897019972499
ENSG00000080166.14	332.198800411995	-0.21335594421003	0.184754275320404	-1.15480923967808	0.248168552559122	0.900013786168725
ENSG00000080189.13	3307.85120151755	0.00134946865276881	0.046930605792592	0.0287545543037041	0.977060346289403	0.999897019972499
ENSG00000080200.8	1140.3752482759	0.0203407937267097	0.140846579519728	0.144418088079027	0.885170334312921	0.999897019972499
ENSG00000080224.16	110.345323254171	-0.122871435392153	0.279909185623214	-0.438968928863774	0.660684050258684	0.999897019972499
ENSG00000080293.8	11.9276588469066	0.0148776812961714	0.206224152165358	0.0721432535421068	0.942487904532956	0.999897019972499
ENSG00000080298.14	2683.08904803162	0.117682901198127	0.0918368665477283	1.28143419545968	0.200041199606607	0.869941592825629
ENSG00000080345.16	3825.06666626794	-0.0449841465151385	0.053189987498616	-0.84572583357552	0.397705708167789	0.977841619353252
ENSG00000080371.5	4792.74210334945	0.0628828280326361	0.0616824634396899	1.0194603867292	0.307984450272092	0.938489704405627
ENSG00000080493.12	20305.1192553355	-0.0351193481675552	0.154017109896458	-0.228022381352078	0.819628841009034	0.999897019972499
ENSG00000080503.18	9359.4667570463	-0.00917467723914094	0.0864010664283136	-0.106187083312833	0.91543391902556	0.999897019972499
ENSG00000080511.3	0.837005307464768	1.0636633031835	0.372054146111717	2.85889383117939	0.0042512103962311	0.225128305737025
ENSG00000080546.12	3374.04486891391	-0.165048532646709	0.10385565354757	-1.58921086150702	0.112012795117343	0.758957682422384
ENSG00000080561.12	307.256364431013	0.0298309512609649	0.15626546749456	0.190899190584147	0.84860457433225	0.999897019972499
ENSG00000080572.11	2.2086744656947	0.534090401099502	0.415411677240806	1.28568942656347	0.19855147280494	0.867737012451815
ENSG00000080573.6	3056.33149448445	0.047925988740855	0.183804834078501	0.260743897085897	0.794290011668925	0.999897019972499
ENSG00000080603.15	10053.4223424373	0.0169980679846115	0.0561207126358512	0.302884036681899	0.761978237172826	0.999897019972499
ENSG00000080608.9	709.342895518111	0.200177652803482	0.0824138344162569	2.42893264488122	0.0151433453286352	0.393442787077221
ENSG00000080618.12	8.15089034127379	-0.165578021171807	0.154272660260133	-1.07328168771194	0.283144748916807	0.925917045490218
ENSG00000080644.14	53.9440633115232	-0.324829884691024	0.255999199344747	-1.26887070554305	0.204487182022303	0.873419211727799
ENSG00000080709.13	1842.17408591446	-0.179691235243602	0.138934738286395	-1.29334993868268	0.195890056038376	0.867500074554147
ENSG00000080802.17	2574.18965618948	0.0276353673828935	0.0554009710680074	0.498824602712645	0.617902953768542	0.999897019972499
ENSG00000080815.17	6025.88414722899	-0.116758845383373	0.0659839200306865	-1.76950452972592	0.0768097155208403	0.690734578620543
ENSG00000080819.5	1232.51388011641	-0.122090420164701	0.104959527240708	-1.16321427291404	0.244742577042858	0.897219714061787
ENSG00000080822.15	16314.9526537123	-0.195940056308162	0.134182815902011	-1.46024701442582	0.14422219843746	0.809260487722516
ENSG00000080823.20	698.669169772136	-0.0835443391635561	0.120107126794012	-0.695581864237227	0.486690727011946	0.999897019972499
ENSG00000080824.17	67234.2036285856	-0.0670757963001215	0.072407651520929	-0.92636337308542	0.35425717190001	0.962463205181664
ENSG00000080839.10	726.180519432423	0.0610587635669424	0.107926526573649	0.565743802801587	0.571567953784619	0.999897019972499
ENSG00000080845.16	6680.74661815768	0.140988149270758	0.0734943825898991	1.91835272713938	0.0550663008813498	0.627820613930777
ENSG00000080854.13	1131.99117770752	0.0201923112624473	0.187151149828946	0.107893065476236	0.914080517959487	0.999897019972499
ENSG00000080910.10	0.00556565979670964	-0.0767961403839263	3.11307560871799	-0.0246688966271372	0.980319064422931	0.999897019972499
ENSG00000080986.11	311.112557174023	-0.0417794556796301	0.26489359283817	-0.157721654314056	0.874676136391004	0.999897019972499
ENSG00000081014.9	792.912708798239	0.0100282128562046	0.0467940008381878	0.214305523711935	0.830308810803659	0.999897019972499
ENSG00000081019.12	1720.15571137477	-0.102682886267639	0.0704211526085324	-1.4581256123206	0.144805922882024	0.809554900599535
ENSG00000081026.17	1765.9298554692	-0.218832445898831	0.114029268950711	-1.91909014161462	0.0549729268889537	0.627494269117609
ENSG00000081041.8	277.392198087076	0.494634963252141	0.209111020280625	2.36541796117845	0.0180097329428293	0.414053578457451
ENSG00000081051.6	6.10356538144082	0.0821283585533896	0.406505678674835	0.202034960055464	0.83988939351795	0.999897019972499
ENSG00000081052.11	463.939213221837	0.682516890040904	0.193346890810284	3.53001223438656	0.000415540450968447	0.0694310777644004
ENSG00000081059.18	353.487568794938	0.0141724820399573	0.167884276120219	0.0844181621262056	0.932723967540108	0.999897019972499
ENSG00000081087.13	1961.53581306698	0.15818208814191	0.0705730733500039	2.2413943538694	0.0250005419264566	0.481726502800421
ENSG00000081138.12	230.621691478954	0.125561766272536	0.266548089873357	0.471066089170602	0.63759354039753	0.999897019972499
ENSG00000081148.11	45.4070969697798	0.125525972405478	0.127992372423606	0.980730101556641	0.326725855600275	0.95160867342948
ENSG00000081154.10	7535.12552048527	-0.010256741709927	0.0392407893948717	-0.261379596794438	0.793799789688761	0.999897019972499
ENSG00000081177.17	4184.49668336962	-0.0546474572624285	0.070003036421373	-0.7806440985429	0.435011847535088	0.991834455178109
ENSG00000081181.6	245.096827961569	0.101718259357456	0.113136206561553	0.899077867721468	0.368611185909569	0.967816581590256
ENSG00000081189.12	6608.38168480926	0.0169834137673805	0.171211300464805	0.0991956355758868	0.920982940075183	0.999897019972499
ENSG00000081237.17	1633.89971032266	0.362946694399363	0.192489613938255	1.88553910506457	0.0593570900277299	0.640986648099647
ENSG00000081248.9	37.4679364931234	-0.405442881800727	0.275177413861575	-1.47338720904137	0.14064665728446	0.804231699856791
ENSG00000081277.10	57.670613668383	-0.201207820655038	0.275052340446935	-0.731525571926033	0.464458190832189	0.999897019972499
ENSG00000081307.11	2830.99350235444	-0.0210946903045145	0.0421397182404492	-0.500589258431873	0.616660223668275	0.999897019972499
ENSG00000081320.9	2394.75850793336	-0.188575747789815	0.139895937126828	-1.34797158275479	0.177667522711612	0.845822880007732
ENSG00000081377.15	3398.40532316835	0.0496602205392262	0.0618931544169872	0.802354008403819	0.422348209146543	0.987500967060339
ENSG00000081386.11	1650.82185204895	-0.00355802370916339	0.0684817415766472	-0.0519558005863668	0.95856391183818	0.999897019972499
ENSG00000081479.11	971.125383058656	-0.418517488924544	0.274997356428584	-1.52189640787777	0.1280350393912	0.78794841007413
ENSG00000081665.12	1259.05910517668	0.0342458939917215	0.0580627499678447	0.589808336854299	0.555319152804252	0.999897019972499
ENSG00000081692.11	958.181026242636	-0.14559739965227	0.0820833498988675	-1.77377506926381	0.076100363478667	0.687950653889638
ENSG00000081721.10	1031.28687568842	-0.0285483129356159	0.0669103210153799	-0.426665311156613	0.66962312004895	0.999897019972499
ENSG00000081760.15	1627.34847497296	-0.0356126433682652	0.120097142763477	-0.29653197860337	0.766823849106666	0.999897019972499
ENSG00000081791.7	4612.93639026975	0.0107702195352529	0.0500751085718269	0.215081301717084	0.829703931829008	0.999897019972499
ENSG00000081800.7	1.28504545970812	-0.272193335611298	0.333707570103797	-0.815664252167353	0.414692189984542	0.982792128697984
ENSG00000081803.14	1560.30494216195	0.054926255131752	0.182632193159119	0.300747935956161	0.763606712355081	0.999897019972499
ENSG00000081818.3	817.441722554045	0.266898429034884	0.249848605899334	1.06824061744983	0.285411987239041	0.926391914841617
ENSG00000081842.16	114.529417536335	-0.21227281459801	0.299385795351318	-0.709027675641445	0.478307302594179	0.999897019972499
ENSG00000081853.14	485.927359407263	-0.406901821196701	0.209220928349181	-1.94484282431631	0.0517938981889602	0.616627355465864
ENSG00000081870.10	659.130792991727	-0.0617684103575217	0.086354075670066	-0.715292357404426	0.474428410043032	0.999897019972499
ENSG00000081913.12	13127.5969139138	-0.00105000038342459	0.0859723765608698	-0.0122132297073488	0.990255494832808	0.999897019972499
ENSG00000081923.9	162.21182502203	0.448066024645258	0.140548624353178	3.18797872769877	0.00143271076183905	0.13746930686121
ENSG00000081985.9	38.1168914205911	0.529542173584076	0.274401170926277	1.92981018191918	0.0536303614433343	0.619096882367306
ENSG00000082014.15	6718.31272051018	0.00610229844441909	0.0808757528335869	0.0754527559944378	0.939854485584643	0.999897019972499
ENSG00000082068.7	1529.28900182091	-0.0238720979084055	0.05196432443138	-0.459393981729314	0.645951269257251	0.999897019972499
ENSG00000082074.14	1830.65374988159	0.328485972641067	0.187359326583568	1.75324057057043	0.0795607217702863	0.693677871953076
ENSG00000082126.16	16.0162322184832	0.0845426360666497	0.186576631333824	0.453125535938021	0.650458348433422	0.999897019972499
ENSG00000082146.11	2412.89504833096	0.184623184697395	0.0825718168991462	2.23591040660878	0.0253576404992806	0.484696043547393
ENSG00000082153.16	5750.23185643304	0.0488188177262874	0.0522408970188667	0.934494247077277	0.350049002160577	0.960931005022818
ENSG00000082175.13	118.214303561128	-0.213260548566849	0.207758243017904	-1.02648417443765	0.304663419422518	0.935819530669501
ENSG00000082196.19	1028.90592497425	0.466188852298601	0.168291367351405	2.77012932769846	0.00560340388258173	0.261070129933171
ENSG00000082212.10	3573.85512550388	0.0306203688061406	0.061060843367363	0.501473073699915	0.616038223367506	0.999897019972499
ENSG00000082213.16	1269.22364723662	0.024852592116454	0.053903062217778	0.461060858027788	0.644754943115599	0.999897019972499
ENSG00000082258.11	2530.58576230267	0.0205124581618934	0.0568472371736957	0.360834742051193	0.718222989609676	0.999897019972499
ENSG00000082269.15	1792.95903579722	0.0577050799363917	0.0712500235704313	0.809895590832327	0.418000186175343	0.984339442268684
ENSG00000082293.11	33.8874144270548	0.0966961606177807	0.301226718557291	0.321007914174751	0.748204393406687	0.999897019972499
ENSG00000082397.14	6109.19422787925	0.0595358308069109	0.169132414169206	0.352007219310127	0.724832848331212	0.999897019972499
ENSG00000082438.14	1189.95499549964	0.22432976143496	0.114004324456929	1.96773028131675	0.0490990797235605	0.607955535070764
ENSG00000082458.10	2491.85989402286	0.0301706312718205	0.142646422699974	0.211506399535009	0.832492139060226	0.999897019972499
ENSG00000082482.12	888.726955344284	0.35393787561939	0.160392878065622	2.20669321411255	0.0273354996514625	0.494231953586423
ENSG00000082497.10	314.345981558356	0.0489413487826014	0.229754391560153	0.21301594476721	0.831314525965441	0.999897019972499
ENSG00000082512.13	454.409449733541	0.107765771534416	0.151566897577887	0.711011264705985	0.477077255317796	0.999897019972499
ENSG00000082515.15	753.881008037339	-0.0745759912572598	0.0570458837763264	-1.30729837668337	0.19111139532933	0.860859608424014
ENSG00000082516.8	1951.60479095713	-0.0189425673899277	0.053295728847686	-0.355423742192619	0.72227216478256	0.999897019972499
ENSG00000082556.9	126.763481400728	0.0082855424056083	0.321060995737956	0.0258067548397277	0.979411474061564	0.999897019972499
ENSG00000082641.14	19361.4673133304	-0.0641002812197857	0.0765218970310877	-0.837672401061154	0.402214717897539	0.980413719591221
ENSG00000082684.13	2761.98531771756	-0.301335790341623	0.166771372779479	-1.80687959401809	0.0707810548758938	0.673632468414922
ENSG00000082701.13	6737.50803306377	0.0318178203750324	0.0728158350701279	0.436962926324874	0.662138234944497	0.999897019972499
ENSG00000082781.10	4709.29129816997	-0.172650967066789	0.139130647293561	-1.24092693037287	0.214632743190798	0.882264783627074
ENSG00000082805.18	5457.58264516909	0.0520808695448053	0.0760557794963807	0.684772017191457	0.49348779591251	0.999897019972499
ENSG00000082898.15	10255.9718732883	-0.00267096539110919	0.0487615136887826	-0.0547760967421246	0.956316843841479	0.999897019972499
ENSG00000082996.18	6686.94205395456	-0.0307810463206483	0.0730744845517374	-0.421228374164651	0.673588326902868	0.999897019972499
ENSG00000083067.21	1252.93544492332	-0.815608615519956	0.269667691955357	-3.02449510954015	0.00249048498092994	0.173635179497784
ENSG00000083093.8	886.718169362804	0.0121958759662143	0.0481975050434015	0.253039570310372	0.800237635275338	0.999897019972499
ENSG00000083097.13	2685.74063100765	-0.000861808943836491	0.0963953756588728	-0.00894035567521713	0.992866723265871	0.999897019972499
ENSG00000083099.9	3502.96755438315	-0.00055549138669943	0.0567015782976666	-0.00979675351862805	0.992183446655777	0.999897019972499
ENSG00000083123.13	2176.63110706246	-0.0508565320687906	0.105931830268662	-0.480087353723703	0.631165280154198	0.999897019972499
ENSG00000083168.8	6238.74830160649	-0.0369935635220302	0.0853488551045726	-0.433439481721275	0.664695522826303	0.999897019972499
ENSG00000083223.16	1330.00982707384	0.114461813899273	0.0630212574666276	1.81624135252912	0.0693333572452793	0.671238326737264
ENSG00000083290.18	3581.85503874631	-0.128687481178526	0.0926827783950173	-1.38847241533973	0.164993238803002	0.835866743774581
ENSG00000083307.9	7.35884682427973	0.194591605418145	0.232266926262192	0.83779300199841	0.402146969712965	0.980413719591221
ENSG00000083312.16	8927.94389637796	-0.0114351654033942	0.0667385790486674	-0.171342656172757	0.863954341590694	0.999897019972499
ENSG00000083444.15	5210.28544391239	0.0892373046501607	0.098839250965608	0.902852902853459	0.366603969458691	0.966137508765319
ENSG00000083454.20	100.53935685642	0.0570981960503487	0.208530899621352	0.273811680446529	0.784229346849216	0.999897019972499
ENSG00000083457.10	868.249377025551	-0.0531814382969264	0.0621574271367536	-0.855592657976673	0.392223132465698	0.977004080895792
ENSG00000083520.13	2984.31638774228	-0.0182239773419501	0.0689431408976023	-0.264333436287988	0.79152299780834	0.999897019972499
ENSG00000083535.14	753.0597512803	0.0279384771206078	0.0636809927123167	0.43872552751842	0.660860427815827	0.999897019972499
ENSG00000083544.12	1129.39199232854	-0.10089642041574	0.0602420020094066	-1.67485171558517	0.0939633291680696	0.725968415357382
ENSG00000083635.7	814.738865292571	0.00565234190867335	0.0698135515460564	0.080963391540745	0.935471066209521	0.999897019972499
ENSG00000083642.17	2998.29453216248	-0.0415004079501285	0.0763715435931695	-0.543401455536906	0.586853423764935	0.999897019972499
ENSG00000083720.11	5010.4944554454	-0.0365039815864092	0.0912939558656335	-0.399851022340798	0.689266248095329	0.999897019972499
ENSG00000083750.11	1984.03592972469	0.0186805976697789	0.068697655525908	0.271924820822072	0.785679825841981	0.999897019972499
ENSG00000083782.6	0.305299397657445	0.535111273356874	0.65487732273178	0.817116816817982	0.413861673429013	0.982410907012859
ENSG00000083799.16	4090.16989293901	0.0309556359921725	0.0761468780198733	0.406525346765937	0.684356637027847	0.999897019972499
ENSG00000083807.8	674.206043088222	-0.0698471897635885	0.0948744605386842	-0.73620644973374	0.461605067719673	0.999897019972499
ENSG00000083812.10	790.178193670942	-0.036275658639101	0.0660490167379093	-0.549223295526826	0.582852219380026	0.999897019972499
ENSG00000083814.11	829.296429637235	-0.0427589782009395	0.0662776559753004	-0.645149222188461	0.518830488512817	0.999897019972499
ENSG00000083817.8	359.351444860867	-0.0358275520016065	0.0727966990461144	-0.492159019173533	0.622606932483984	0.999897019972499
ENSG00000083828.14	248.198186110508	0.0129469526847469	0.0795280138380371	0.16279738497071	0.870677967292463	0.999897019972499
ENSG00000083838.14	759.427274628562	-0.0397890193989085	0.0747422309766272	-0.532349902846103	0.594483675523249	0.999897019972499
ENSG00000083844.9	1688.64444448648	-0.0616299895292832	0.0657948055776565	-0.936699926205304	0.348912934221691	0.959510569109651
ENSG00000083845.7	21250.2228453717	-0.0919896949222752	0.114917628736958	-0.800483754610321	0.423430572156839	0.987500967060339
ENSG00000083857.12	11973.9558517633	-0.10724680798665	0.153705248021863	-0.697743306535609	0.485337739799576	0.999897019972499
ENSG00000083896.11	5624.42501983057	-0.0772321981200924	0.0416730691301113	-1.85328798027711	0.0638410930502594	0.657331864578052
ENSG00000083937.7	2632.36335136761	-0.0349799529858479	0.0516639786081672	-0.677066573814316	0.498363715832473	0.999897019972499
ENSG00000084070.10	6868.74365448765	-0.0707949525370582	0.0973880749631704	-0.726936563473823	0.467264817361358	0.999897019972499
ENSG00000084072.15	2217.28589324365	-0.100510837854507	0.0680501094476674	-1.47701214105765	0.139672382811509	0.804178165684274
ENSG00000084073.7	3454.2593410554	0.0314879798812368	0.0720065208480392	0.437293449404233	0.661898545379748	0.999897019972499
ENSG00000084090.12	16152.7927484306	-0.096524613343177	0.043518058715686	-2.21803582677701	0.0265523897206177	0.490881899841067
ENSG00000084092.6	1517.16950360405	-0.0305115824499347	0.0769740243771612	-0.396388037351828	0.691818789718056	0.999897019972499
ENSG00000084093.14	1301.4363006942	-0.0374648355189482	0.133427620388196	-0.280787706547921	0.778873233215468	0.999897019972499
ENSG00000084110.9	7.71519572575503	0.431144047757389	0.224285708641429	1.92229835047881	0.0545682274436106	0.625083560468121
ENSG00000084112.13	2993.37369881633	0.0822501407710804	0.0611283007418987	1.34553291638785	0.178453198823467	0.845822880007732
ENSG00000084207.14	11763.6879250638	-0.116309900379083	0.0926236610916519	-1.25572557819749	0.209215482193182	0.878875121482608
ENSG00000084234.15	36858.4784189374	-0.012924030559751	0.0729482739050748	-0.177167050951317	0.859377175756093	0.999897019972499
ENSG00000084444.12	3112.6473907742	0.084390700185686	0.119026542333661	0.709007407348841	0.478319880143623	0.999897019972499
ENSG00000084453.15	5247.44907371633	-0.46474828372687	0.193375556003163	-2.40334555893542	0.0162458276544119	0.400606401523933
ENSG00000084463.6	6125.49038548198	0.0785052997923048	0.0419182516449992	1.87281903971466	0.0610933778779484	0.643400619115694
ENSG00000084623.10	7629.6401096826	-0.0119806239533677	0.0729624856081347	-0.164202519329084	0.869571717890147	0.999897019972499
ENSG00000084628.8	1388.28579564091	-0.118827065622153	0.180937237374736	-0.656730849582125	0.511353994564909	0.999897019972499
ENSG00000084636.16	3732.33473663468	0.220925777856061	0.172059673263353	1.28400672665415	0.199139601801329	0.86774365155426
ENSG00000084652.14	3959.44656635052	0.115268092983535	0.0835664426280498	1.37935862002152	0.1677842109346	0.837269725927679
ENSG00000084674.12	27.5256525261492	-0.392914604201203	0.277831246306251	-1.41422035651129	0.157297212808235	0.825991487035819
ENSG00000084676.14	10044.5033713304	-0.0483082460318662	0.0693389337052033	-0.696697273096962	0.485992265708169	0.999897019972499
ENSG00000084693.14	1831.75732703453	0.022204668068275	0.0530429146890794	0.418617042416157	0.675496032405768	0.999897019972499
ENSG00000084710.12	5538.53012037874	0.022777237066666	0.0996620501328647	0.228544737302719	0.819222780900945	0.999897019972499
ENSG00000084731.12	10939.0409793331	0.0211966875458165	0.146327901618928	0.144857455832433	0.884823417379474	0.999897019972499
ENSG00000084733.9	12831.0699699544	0.00565230345875061	0.0596736044537848	0.0947203292056561	0.924536970205351	0.999897019972499
ENSG00000084734.7	36.8715395560548	0.298609541030549	0.156499007257734	1.90806028909038	0.0563834244894201	0.6307028208985
ENSG00000084754.9	14735.0098827389	-0.0162877780780363	0.0660358864501207	-0.246650404100186	0.805178792551324	0.999897019972499
ENSG00000084764.9	4573.94829426059	0.0318518953572723	0.128639656268342	0.247605569551814	0.804439601019808	0.999897019972499
ENSG00000084774.12	3429.60539027498	0.0295017184693046	0.0760604661247643	0.387871912603218	0.698110824588347	0.999897019972499
ENSG00000085063.13	16817.5741147738	-0.0102981035478058	0.0902011292649253	-0.114168233055705	0.909104433568688	0.999897019972499
ENSG00000085117.10	6198.73671080394	0.109756235995059	0.0985233474472086	1.11401245328037	0.265273844184101	0.91133589356498
ENSG00000085185.14	1123.86122872393	-0.168770064792741	0.104193187274907	-1.61978022946407	0.105279494694438	0.747891789400285
ENSG00000085224.19	6154.26427784725	0.110851250992445	0.132122917115594	0.839000934981338	0.401468784931289	0.979885151685964
ENSG00000085231.12	1207.70362700461	-0.0651314244055794	0.0484245073870838	-1.34500954000312	0.178622153786416	0.845822880007732
ENSG00000085265.9	44.1403297018751	0.434100791856413	0.246951366238591	1.75783919914421	0.0787748734948138	0.692218422562282
ENSG00000085274.14	1070.95990224367	-0.0613113275109286	0.0491298649121272	-1.24794415007224	0.212051510811069	0.882264783627074
ENSG00000085276.16	468.656873307283	0.259239722515386	0.133485233036074	1.94208540240048	0.0521267623829367	0.617747253012115
ENSG00000085365.16	4972.59855805649	0.0304479546657884	0.0846218999358231	0.359811758999502	0.718987908945983	0.999897019972499
ENSG00000085377.12	1681.20132021557	0.0886077195725746	0.0699793158465889	1.26619871172824	0.205441948637725	0.873419211727799
ENSG00000085382.10	1378.89274532848	0.0354998517635671	0.0650716382576487	0.545550299855781	0.585375095804267	0.999897019972499
ENSG00000085415.14	2206.48586932254	-0.0104766900251227	0.0602027243839011	-0.17402352023664	0.86184697778156	0.999897019972499
ENSG00000085433.14	3756.01393173484	-0.0600616859907939	0.119401163254522	-0.50302429518851	0.614947190994049	0.999897019972499
ENSG00000085449.13	2953.4912817004	0.029137958859445	0.0514274035424755	0.566584288770851	0.570996651752133	0.999897019972499
ENSG00000085465.12	180.127744064446	0.0713583463603497	0.144525321114361	0.493742866718039	0.62148778715625	0.999897019972499
ENSG00000085491.14	372.773737407733	0.213839482641931	0.146885412927171	1.45582517950885	0.145440953240271	0.811121775603833
ENSG00000085511.18	1948.48739518567	0.112002793876826	0.0737692723083485	1.51828519344294	0.128942518678261	0.790110443358068
ENSG00000085514.14	470.933965305276	0.114627685010432	0.140118925584341	0.818074250372658	0.413314791060722	0.982298451803343
ENSG00000085552.15	103.387606726029	-0.16507924943887	0.177216564299224	-0.93151139732141	0.351589091771592	0.961413625383322
ENSG00000085563.13	2071.72027451258	0.12117051744204	0.115721515157736	1.04708720134607	0.295059361654715	0.930840739452351
ENSG00000085644.12	2135.35437612007	0.0055588962893503	0.0526999905446759	0.105481921949071	0.915993414152075	0.999897019972499
ENSG00000085662.12	7695.69150910432	0.0443418314156808	0.0651820349056291	0.680276881197084	0.496329160166091	0.999897019972499
ENSG00000085719.10	8208.00790770958	0.0265469767055922	0.0795363696853294	0.333771541379375	0.738551959795137	0.999897019972499
ENSG00000085721.11	3487.01130304035	0.0414496012722588	0.0689149840486894	0.601459926958324	0.547533694697569	0.999897019972499
ENSG00000085733.14	8817.37485788955	0.0677874400671412	0.055379750543563	1.22404740725255	0.220934344239244	0.882923283127443
ENSG00000085741.11	40.1027077208722	-0.134568675464782	0.186688913644722	-0.7208177113338	0.471021676864503	0.999897019972499
ENSG00000085760.13	1668.78680967899	-0.00509947807697619	0.0348913411721487	-0.146153111507412	0.8838005195947	0.999897019972499
ENSG00000085788.12	4626.74221021672	-0.062063759812629	0.0700420886996073	-0.8860923619626	0.375567758570049	0.969150012119013
ENSG00000085831.14	95.6480507679716	0.198240281048407	0.204356956763767	0.970068668998478	0.332012264840442	0.952719134611339
ENSG00000085832.15	6977.2517857098	-0.159434654314118	0.107739937517318	-1.47981016128296	0.138923916157928	0.802586623798373
ENSG00000085840.11	142.97146223199	-0.10855252367103	0.225284674756215	-0.48184601899129	0.629915335564294	0.999897019972499
ENSG00000085871.7	724.237061532268	0.0693756373169777	0.114836202964556	0.604126882690389	0.545759287913533	0.999897019972499
ENSG00000085872.13	3955.30036074924	0.00982941858658607	0.0559375229811515	0.175721377399892	0.86051283989151	0.999897019972499
ENSG00000085978.20	1412.53497335948	0.0897998181065821	0.0658281309494593	1.36415567040066	0.172518576686697	0.843525463339109
ENSG00000085982.12	2665.99106768831	0.08652734851545	0.0668198528077457	1.29493473690232	0.195342744108979	0.867500074554147
ENSG00000085998.12	5632.52534385095	0.00447044132798843	0.0671499258827176	0.0665740322006668	0.946920819171443	0.999897019972499
ENSG00000085999.10	161.165180567455	-0.049796187234086	0.207214052188172	-0.240312791088444	0.810087779663944	0.999897019972499
ENSG00000086015.19	3723.20374900886	0.072320373039135	0.0551811204629452	1.31059993766707	0.18999296030854	0.859445684726694
ENSG00000086061.14	12792.3574793662	0.0712279795983976	0.0605844662742013	1.17568056597255	0.239722547388091	0.894048567019849
ENSG00000086062.11	1569.81032008958	0.279756024257484	0.130484143607319	2.14398482852741	0.0320341024285476	0.524396092288944
ENSG00000086065.12	4704.04633520645	0.0544460950458461	0.0485830259874244	1.12068143017562	0.262423489398125	0.908917339674915
ENSG00000086102.17	2957.78205791928	0.0772459693125806	0.0439132605389549	1.75905793294617	0.0785676690776232	0.692124889768791
ENSG00000086159.11	338.313964078842	0.0539291057997692	0.180181688907416	0.299304030985524	0.764708079207381	0.999897019972499
ENSG00000086189.8	3675.10201124504	-0.129371378964949	0.0620359888506682	-2.08542462789413	0.0370307732473839	0.548723583395103
ENSG00000086200.15	1896.93237998653	-0.0816683974171983	0.0575497402754618	-1.41909237168217	0.155872087621016	0.824654766875495
ENSG00000086205.15	868.845218793548	-0.312536363670936	0.243239062789037	-1.28489379989924	0.198829397851339	0.867737012451815
ENSG00000086232.11	10924.325815328	0.0883616107849861	0.0541736723738984	1.63108031840869	0.102873373007237	0.742774596330042
ENSG00000086288.10	9.90457287989389	0.525690981456244	0.254275749120726	2.06740510360921	0.0386959977547068	0.5603100315066
ENSG00000086289.10	3129.82088994499	0.0586743711622425	0.116541318003762	0.503464111846998	0.614638006170679	0.999897019972499
ENSG00000086300.14	2125.65028355325	0.129690570441839	0.188741422478558	0.687133585933278	0.49199855129893	0.999897019972499
ENSG00000086475.13	4820.95878286933	-0.155001991687314	0.0768896727681141	-2.01590130516972	0.0438102971209233	0.584400250781996
ENSG00000086504.14	3705.22490387038	-0.0625496184521574	0.0605533767419525	-1.03296664558794	0.301619508029011	0.933528922410903
ENSG00000086506.2	34.0908438850988	-0.49128193013844	0.239062137540465	-2.05503864055128	0.0398752726582786	0.56643052804377
ENSG00000086544.2	1363.08552862295	0.158050718551736	0.118203000973595	1.33711257116934	0.18118589432145	0.848392128844756
ENSG00000086548.8	4.21531461831246	0.421831324496368	0.470682119912257	0.896212765794046	0.370139138938232	0.968025474416519
ENSG00000086570.11	52.9805687627665	0.190541568271782	0.153110556478385	1.24447048364481	0.213326456053499	0.882264783627074
ENSG00000086589.10	4088.087852518	-0.0304936018752008	0.0434218719133854	-0.702263641144423	0.482514763366484	0.999897019972499
ENSG00000086598.9	7777.56670706128	0.0642060932299663	0.0501889027591415	1.27928864151691	0.200795430944709	0.869941592825629
ENSG00000086619.12	1130.3324203338	-0.0762656348744039	0.0641668656546768	-1.18855166286037	0.234616138565578	0.892325770489788
ENSG00000086666.17	3595.51713172859	-0.0687846637881607	0.0655296975353402	-1.04967162027667	0.293869116047966	0.929836144827631
ENSG00000086696.9	1.54573661009272	0.537338267525009	0.364490935402117	1.4742157220788	0.140423518066183	0.804178165684274
ENSG00000086712.11	1736.37713622416	0.0472851237186649	0.0658123671104843	0.718483862452231	0.472458994603846	0.999897019972499
ENSG00000086717.17	76.2830627505252	0.14608535136988	0.262035906944765	0.5575012717653	0.577184990407886	0.999897019972499
ENSG00000086730.15	1434.1278826243	0.168796296450165	0.171462879902553	0.984448042317359	0.324895266291995	0.949807168898247
ENSG00000086758.14	21700.1787201529	0.0261198359360856	0.0648470223823903	0.402791600546622	0.687101540747199	0.999897019972499
ENSG00000086827.7	922.086727272026	0.0501378853604327	0.0450178351691616	1.11373381620933	0.265393397458436	0.91133589356498
ENSG00000086848.13	891.238869714609	0.149628189256493	0.0676215650243463	2.2127288713685	0.0269163436665111	0.493682054938359
ENSG00000086967.9	18.5811721820553	0.821876587212313	0.221237566390267	3.71490520629985	0.000203279884464339	0.045287019778021
ENSG00000086991.11	89.3608617031441	0.32261263669566	0.229333409048018	1.40674068394505	0.159504297104095	0.829936184287669
ENSG00000087008.14	1291.91828183024	-0.0936422540998958	0.0512360697657848	-1.82766270964893	0.0676001879641199	0.664752330350366
ENSG00000087053.17	3117.12520273142	-0.0430057312374051	0.069822548792676	-0.615928979692534	0.537941394039539	0.999897019972499
ENSG00000087074.7	1937.73828888601	0.287766906808047	0.134632039175627	2.13743257971942	0.0325628239016235	0.526821913907569
ENSG00000087076.7	1512.02372219761	-0.0962890802845513	0.106791878568871	-0.901651713359959	0.367241910974949	0.966137508765319
ENSG00000087077.10	2880.40413594194	-0.0686997377513095	0.164214947790583	-0.418352523175415	0.675689393207114	0.999897019972499
ENSG00000087085.12	1117.05871064725	-0.0924241365389147	0.154969325787583	-0.596402778867354	0.550906184506454	0.999897019972499
ENSG00000087086.12	89157.1497209145	0.219876007825411	0.14416595817503	1.52515899459748	0.127219445509466	0.785126347921072
ENSG00000087087.17	6087.20243571468	-0.00838419548150719	0.0680059382660748	-0.123286226104312	0.901880447598489	0.999897019972499
ENSG00000087088.18	2351.63320066517	0.0235273874371123	0.102084582906637	0.230469545618164	0.817726925640974	0.999897019972499
ENSG00000087095.11	3253.51560488121	-0.0324402606222203	0.109809336479868	-0.295423519184709	0.767670368918639	0.999897019972499
ENSG00000087111.19	3658.03683333879	0.115580578478527	0.0494968015590473	2.33511206457745	0.0195375672323936	0.426758274261849
ENSG00000087116.12	200.561573483999	0.169028965858986	0.150428675492769	1.12364856836828	0.261162143257242	0.907735914878865
ENSG00000087128.8	0.476319696687567	-0.497212040487366	0.623106363291765	-0.797956929633456	0.424895484692981	0.988070089384056
ENSG00000087152.14	5126.10753086714	0.0129367645997798	0.101544025820943	0.127400548630914	0.898623382034648	0.999897019972499
ENSG00000087157.17	1920.27067511536	0.0694200014594793	0.0396427619362399	1.7511393775018	0.0799219047741988	0.693899486496822
ENSG00000087191.11	9287.89067387956	-0.0701936421695148	0.0623134156424287	-1.12646115520781	0.259970373781311	0.90730198408706
ENSG00000087206.15	1318.72430784566	0.0389090532437736	0.0478619159335145	0.812943913440963	0.416250215583787	0.983252012992259
ENSG00000087237.9	136.846866951976	-0.169118290376551	0.183677822634695	-0.920733314184038	0.357189678598502	0.963323545126928
ENSG00000087245.11	3693.25250754492	0.181323001226803	0.187571693429759	0.966686379545345	0.333700838081186	0.953089726473151
ENSG00000087250.7	22255.3304532325	-0.134960474527215	0.203662558157642	-0.662667088875272	0.50754379232028	0.999897019972499
ENSG00000087253.10	1569.19788515547	0.0531593852852927	0.175522619313471	0.302863445709831	0.761993929864828	0.999897019972499
ENSG00000087258.12	19928.0839269265	-0.0100111556291714	0.10930562267774	-0.0915886610763538	0.927024860732393	0.999897019972499
ENSG00000087263.15	3006.85163127646	0.0832092663180793	0.0530198316611594	1.56939891567094	0.116555016570047	0.76786856939519
ENSG00000087266.14	5300.30009859792	0.0474163803477774	0.114975415469731	0.412404514078582	0.680042955068252	0.999897019972499
ENSG00000087269.14	1831.29049362874	-0.0439892476494723	0.058696091648478	-0.749440830113822	0.453591549331076	0.997850083496216
ENSG00000087274.15	28640.9936709636	-0.0507533161673624	0.0527260725124803	-0.962584803852952	0.335755926557863	0.953089726473151
ENSG00000087299.10	789.966465025552	-0.00984780173943377	0.080159543347481	-0.122852517968383	0.902223885878054	0.999897019972499
ENSG00000087301.7	1679.19387024818	-0.0387998697322796	0.076613755824197	-0.50643476898995	0.612551471592365	0.999897019972499
ENSG00000087302.7	4563.87341798409	-0.049701435353064	0.057782922758926	-0.860140556759677	0.389711567171074	0.974505172869275
ENSG00000087303.15	404.854165036232	0.141111379477708	0.176899708580194	0.797691418545994	0.425049584970065	0.988070089384056
ENSG00000087338.4	1208.95300931202	-0.0245845871516378	0.0534713951875338	-0.459770818872693	0.645680730933678	0.999897019972499
ENSG00000087365.13	20267.7282952294	0.0345142702727924	0.0555844742119478	0.620933646708376	0.534643281858068	0.999897019972499
ENSG00000087448.8	4734.28774341902	0.0387161701931315	0.0650426117644097	0.595243166639202	0.551680939657983	0.999897019972499
ENSG00000087460.22	95938.558975603	0.0879256167638311	0.0511556813267397	1.71878498112919	0.0856535312572434	0.705540477189924
ENSG00000087470.16	6514.5125098303	0.0673695707705217	0.0653806701255344	1.030420315992	0.302812740389124	0.934126457778449
ENSG00000087494.14	226.489277759246	0.446008704736517	0.192930828808082	2.31175446398038	0.0207912181131061	0.437066582937334
ENSG00000087495.15	4844.81603065932	-0.038705585110804	0.141764696215484	-0.273026967531967	0.7848324857364	0.999897019972499
ENSG00000087502.16	2306.89937082182	0.108595831873602	0.0431961126509652	2.51401862827524	0.0119364128829993	0.357024003855389
ENSG00000087510.6	33.2049969844786	-0.259998399180608	0.267719043325689	-0.971161393492323	0.331467915469207	0.952719134611339
ENSG00000087586.16	294.032574341293	0.00882754719980181	0.177664151409427	0.0496867101763188	0.960372047121742	0.999897019972499
ENSG00000087589.15	217.895412814323	0.0209837535620424	0.142229184523762	0.147534794861576	0.882709917882051	0.999897019972499
ENSG00000087842.9	679.138342430547	-0.0912297703560328	0.172626245835421	-0.528481459551696	0.597165212096435	0.999897019972499
ENSG00000087884.13	778.594171777288	-0.0769356102310686	0.0749583673567043	-1.02637788073685	0.304713500054443	0.935819530669501
ENSG00000087903.11	1820.45318095467	-0.0618017332797203	0.138561652863478	-0.446023354965405	0.655580375619945	0.999897019972499
ENSG00000087995.14	1317.09706659324	-0.0552875276311558	0.0474893743164626	-1.16420838191566	0.244339574248673	0.896867290004572
ENSG00000088002.10	31.8667889609539	-0.391417012160421	0.165643787584565	-2.36300448008406	0.0181274504603516	0.414255245847725
ENSG00000088035.14	631.062475338507	0.162387529308611	0.0958826406573457	1.69360718682053	0.0903399514830175	0.716087842291225
ENSG00000088038.16	2275.68289594062	-0.0243720759865452	0.0691566735894558	-0.352418280428415	0.724524594478589	0.999897019972499
ENSG00000088053.10	16.0527896731652	0.0227491177180982	0.175517046829285	0.129612012787709	0.896873398593995	0.999897019972499
ENSG00000088179.7	2311.91851678362	-0.022242245509481	0.0955833512428224	-0.232699996602716	0.815994371852515	0.999897019972499
ENSG00000088205.11	4713.11863688385	0.071077488291616	0.0570099175687719	1.24675655259235	0.212486775728543	0.882264783627074
ENSG00000088247.14	14047.8740085687	-0.0201561825003072	0.0546979055472164	-0.368500078726194	0.7125003864504	0.999897019972499
ENSG00000088256.7	6585.44121988921	-0.0196345189731559	0.0508465685109106	-0.386152292045879	0.699383884038376	0.999897019972499
ENSG00000088280.17	3617.84948852079	0.0605057851229645	0.129907789756353	0.465759483988183	0.641387669001464	0.999897019972499
ENSG00000088298.11	1071.58465370793	0.14518378625024	0.0739724148334506	1.96267468862713	0.0496839860242196	0.609535475675662
ENSG00000088305.17	134.759424195109	0.0628485253546735	0.116138164666452	0.541153078621259	0.588402075596786	0.999897019972499
ENSG00000088320.3	260.411042265221	-0.263226161259703	0.325628054181204	-0.808364506312544	0.418880778251999	0.984502311280608
ENSG00000088325.14	1394.97174506456	-0.155381695017525	0.229697866369853	-0.676461203028041	0.498747870441383	0.999897019972499
ENSG00000088356.5	1409.89891795635	0.0284323310044913	0.0674313233210879	0.42164871760124	0.673281441161418	0.999897019972499
ENSG00000088367.19	9763.9834075586	0.0718255246389923	0.141346439853122	0.508152343374398	0.611346509348095	0.999897019972499
ENSG00000088386.14	1.20600013760882	0.207320877298726	0.37364555471741	0.55485974523509	0.578990597814839	0.999897019972499
ENSG00000088387.16	4165.01002298004	-0.0232799046155381	0.127580565518676	-0.182472185484475	0.85521218066722	0.999897019972499
ENSG00000088448.13	5026.7738859367	0.18129599644763	0.10595794370551	1.71101844852243	0.0870777072423741	0.710490027691774
ENSG00000088451.9	464.320598278863	0.0266266123849718	0.0705311235067259	0.377515783970642	0.705790336755364	0.999897019972499
ENSG00000088538.12	4291.11364475601	-0.0138924274309296	0.146013434046823	-0.0951448578798214	0.924199768227098	0.999897019972499
ENSG00000088543.13	1801.97626323126	0.0235528465771938	0.0670863628917341	0.35108247879236	0.725526472244899	0.999897019972499
ENSG00000088682.12	3536.08479559718	0.0557405116861172	0.059441785659653	0.937732792976169	0.34838174682202	0.958593841127823
ENSG00000088726.14	3.46910116385911	0.135117610084706	0.211702875393775	0.638241733058098	0.523316334659301	0.999897019972499
ENSG00000088727.11	422.154167148855	0.0390356868826059	0.112322260789018	0.347532952136077	0.728190967134361	0.999897019972499
ENSG00000088756.11	206.298637460552	-0.18712083598806	0.191177103914437	-0.97878266882737	0.327687374853433	0.952135767069354
ENSG00000088766.10	3471.52314843785	0.0133217172761168	0.0745900038998891	0.178599230186347	0.858252398992528	0.999897019972499
ENSG00000088782.4	0
ENSG00000088808.15	1473.21773600241	-0.0343365321769155	0.112394943189118	-0.305498905935119	0.759986203106252	0.999897019972499
ENSG00000088812.16	8680.8822794685	-0.0220237988080666	0.0654952109639748	-0.336265789267869	0.73667044555329	0.999897019972499
ENSG00000088826.16	7478.36828242027	-0.164580192965767	0.114376782758016	-1.43893007826566	0.150170334498005	0.816209036242381
ENSG00000088827.11	774.496763801371	0.511835432194259	0.26799036843116	1.909902341605	0.0561457885310444	0.6307028208985
ENSG00000088832.13	7974.67153103766	0.0435884439401287	0.066614221048632	0.654341419203969	0.512891866656151	0.999897019972499
ENSG00000088833.16	5393.33230526843	-0.00236348477216341	0.0397522554788923	-0.0594553628137748	0.952589417859941	0.999897019972499
ENSG00000088836.11	305.410019506402	-0.0641073804754912	0.195451998779784	-0.327995522561634	0.742915048011299	0.999897019972499
ENSG00000088854.12	5206.76181590044	-0.0100524849291696	0.0857381564589953	-0.11724633867043	0.906664847166924	0.999897019972499
ENSG00000088876.10	584.691477558583	0.00819743233429637	0.0644809581367484	0.127129505689286	0.89883789876135	0.999897019972499
ENSG00000088881.19	3143.11721864403	-0.0347012718744872	0.114137555954857	-0.304030269302526	0.761104830450881	0.999897019972499
ENSG00000088882.7	3434.39887046441	0.466125354314127	0.21962535745759	2.12236583111373	0.0338070292115138	0.535445377902365
ENSG00000088888.16	8551.81891021383	0.00304662656617159	0.0625589362943047	0.0487001018022257	0.961158294747175	0.999897019972499
ENSG00000088899.13	5821.89268327449	9.33844701922395e-05	0.131042168287114	0.000712629159093535	0.999431404244507	0.999897019972499
ENSG00000088926.12	3.91113177491164	-0.112320761507581	0.283403705500853	-0.396327780221078	0.691863235931407	0.999897019972499
ENSG00000088930.7	4266.22487842029	0.0688535343524557	0.0706886788660194	0.974039060525632	0.330037145218793	0.952243379444899
ENSG00000088970.14	3230.11294025626	0.0261298177159847	0.100241266744409	0.260669268901095	0.794347566779533	0.999897019972499
ENSG00000088986.9	10649.2362051414	-0.00791755324912253	0.0768414347265138	-0.103037550994485	0.917933168162564	0.999897019972499
ENSG00000088992.16	397.896614328385	0.0285517749695036	0.164580556580824	0.173482065941867	0.862272523452488	0.999897019972499
ENSG00000089006.15	7215.03243105799	-0.0536389197765775	0.0612332225172143	-0.87597741179632	0.381042313610924	0.970428602946374
ENSG00000089009.14	27337.2975642737	-0.00814013092525801	0.0958666412434886	-0.0849109848814161	0.93233215865661	0.999897019972499
ENSG00000089012.13	8.12073274394674	0.84808397590207	0.259036333964618	3.27399621096364	0.00106038033161977	0.116568961550105
ENSG00000089022.12	2189.81717602105	-0.0319416739416457	0.0381840343596437	-0.836519096981657	0.402862937932421	0.980413719591221
ENSG00000089041.15	5325.35214916469	0.252719435668075	0.155166953877002	1.62869367061495	0.103377883327841	0.743981031222575
ENSG00000089048.13	1788.19086555317	0.0407196647358748	0.0591967932346679	0.687869435333329	0.491535005611714	0.999897019972499
ENSG00000089050.13	2110.01045087514	0.0579767898446755	0.0587251198024089	0.987257072267347	0.323516629449097	0.949147664937796
ENSG00000089053.11	7292.29782964101	0.00708666720519642	0.0519896070807094	0.136309304938485	0.891576768265987	0.999897019972499
ENSG00000089057.13	11606.1847172822	0.0659300784272734	0.0828032440693418	0.796225790043463	0.425900810020442	0.988070089384056
ENSG00000089060.10	1445.65879139648	0.0121064456883963	0.122046896687937	0.0991950309015346	0.920983420167706	0.999897019972499
ENSG00000089063.13	4931.01618678975	0.0410565914215579	0.0631767897208275	0.649868276039085	0.515777311651124	0.999897019972499
ENSG00000089091.15	386.853544574345	0.103770434954281	0.0694205683231148	1.49480820253856	0.134964505003513	0.797150204188995
ENSG00000089094.15	2847.58607787045	-0.0831201074100966	0.0685473635910586	-1.21259378998114	0.225285164326159	0.884177969453292
ENSG00000089101.16	178.749232720683	0.379648340734433	0.208764333321538	1.81854981976112	0.0689801394509502	0.669826183786732
ENSG00000089116.3	172.735371329732	0.36131066069622	0.414393608849818	0.871902107030719	0.383261784136272	0.971967316441559
ENSG00000089123.14	402.929941474403	0.00899485735674113	0.0665879864506813	0.135082284901395	0.892546816393368	0.999897019972499
ENSG00000089127.11	1091.72178257157	0.191753190697032	0.207381090524406	0.924641635416924	0.355152348054133	0.963140172098112
ENSG00000089154.9	7079.4368703857	0.0255912735009097	0.066438140464993	0.385189490882786	0.700097028856066	0.999897019972499
ENSG00000089157.14	57363.6353012969	-0.0265007040255698	0.131712434689337	-0.201201231213101	0.840541228810848	0.999897019972499
ENSG00000089159.14	4477.26454254764	-0.00183777748238127	0.0765170829619768	-0.0240178717123143	0.980838353253829	0.999897019972499
ENSG00000089163.4	115.133063151145	0.00741237933396145	0.0882680488101044	0.0839757923040542	0.933075678713172	0.999897019972499
ENSG00000089169.13	5054.69352611413	0.221926839029007	0.294724321547625	0.752998048697332	0.451451086595348	0.997153841640005
ENSG00000089177.16	725.823741330541	-0.0879235289267102	0.116359964355501	-0.755616671195324	0.449879057593332	0.997153841640005
ENSG00000089195.13	1025.75578694395	0.107029572371284	0.0531663905651003	2.01310585942882	0.0441034939492207	0.584400250781996
ENSG00000089199.8	7328.50861406405	0.154146688986145	0.238347281988372	0.646731473924108	0.517805749353426	0.999897019972499
ENSG00000089220.4	40938.1349619559	-0.0760029592827372	0.100387760690458	-0.757093880369432	0.448993620113576	0.997153841640005
ENSG00000089225.18	162.353630823149	0.336369385541366	0.44492150208228	0.756019621364941	0.449637431608101	0.997153841640005
ENSG00000089234.14	2143.13090191746	0.0141135960283542	0.0481333298661966	0.293218775172794	0.769354933970989	0.999897019972499
ENSG00000089248.6	4837.84121890908	-0.0222945123207882	0.0576285825964052	-0.386865532975626	0.698855758861609	0.999897019972499
ENSG00000089250.17	595.031134727531	-0.092087885940798	0.2286730426096	-0.402705473674981	0.687164906713983	0.999897019972499
ENSG00000089280.17	21508.5311511183	-0.0719888935605447	0.0547121822979726	-1.31577448635625	0.188249745056182	0.857272311894356
ENSG00000089289.14	3647.70803475876	0.0249274485018552	0.0741480865848593	0.336184649530056	0.736731627843654	0.999897019972499
ENSG00000089327.13	1218.65091163276	0.0982776154316678	0.159620307174292	0.615696192868222	0.538095050478274	0.999897019972499
ENSG00000089335.19	3467.09634622715	-0.100242782336142	0.0689459116064156	-1.45393367061977	0.145964696649128	0.811557013899425
ENSG00000089351.13	3685.23591795965	0.00313855723194733	0.0632855957259296	0.0495935480411601	0.960446288224313	0.999897019972499
ENSG00000089356.15	99.6016537004052	0.0917946743115746	0.227385623358337	0.403696033882121	0.686436256472727	0.999897019972499
ENSG00000089472.15	2092.02081650495	-0.139081266953624	0.17744003814846	-0.783821218733385	0.433145021457728	0.991796141979935
ENSG00000089486.15	9584.0869646149	-0.0416890474272728	0.0908061572428756	-0.459099346267553	0.646162826108937	0.999897019972499
ENSG00000089505.16	96.0881085260891	0.0478637504250427	0.106577454984346	0.449098267847295	0.653360769931881	0.999897019972499
ENSG00000089558.7	107.818899450516	0.0209667009536731	0.190237447405237	0.110213321507676	0.912240197601312	0.999897019972499
ENSG00000089597.15	18826.1469835297	0.0477958123313234	0.0571778540231624	0.83591476364191	0.40320285619965	0.980413719591221
ENSG00000089639.9	1093.3507223212	0.108460705763366	0.104538539528604	1.03751885431391	0.29949411342088	0.933528922410903
ENSG00000089682.15	533.816146907603	0.0577995222073697	0.0761674909920138	0.758847658687221	0.447943692472646	0.997153841640005
ENSG00000089685.13	871.79828653321	-0.437664453583336	0.286089766503584	-1.52981513086681	0.126062495239126	0.783122847027161
ENSG00000089692.7	81.2094964577167	0.50810313700933	0.199148158804439	2.55138254885039	0.0107296481818787	0.342070879185525
ENSG00000089693.9	18422.7813508717	0.110822303873373	0.0598929560173426	1.85033952642583	0.0642646290994182	0.65750182513039
ENSG00000089723.8	140.571264100852	0.0305828516802423	0.117595599650192	0.260067993795824	0.794811325907601	0.999897019972499
ENSG00000089737.14	13366.8743927332	-0.0752482632083926	0.0676696860840417	-1.11199367934024	0.266140867978462	0.91133589356498
ENSG00000089775.10	1117.59992627905	-0.0218686889829193	0.0573512193596577	-0.381311665681903	0.70297199842995	0.999897019972499
ENSG00000089818.15	5328.67685158989	0.124372737219407	0.102260632010134	1.21623282366456	0.223896243246218	0.88400020097743
ENSG00000089820.14	1503.95260451147	0.327455189499704	0.155413219253395	2.10699701783928	0.035117838070567	0.539025549789997
ENSG00000089847.11	829.21701870934	-0.0594061518181167	0.167737601462281	-0.354161209533424	0.723218072267591	0.999897019972499
ENSG00000089876.10	1473.21870663629	0.0171381698674191	0.0543412755092861	0.315380338551134	0.752472893256572	0.999897019972499
ENSG00000089902.9	1600.38072618323	-0.0689849251545779	0.07133099657146	-0.967110070941855	0.333489011503592	0.953089726473151
ENSG00000089916.16	3904.50981650127	-0.0584540341846882	0.0784220394988549	-0.745377633102002	0.456043461430878	0.998962000119641
ENSG00000090006.16	5033.42563890765	-0.124424037151859	0.187886477611512	-0.662229867383684	0.50782391553592	0.999897019972499
ENSG00000090013.8	1712.74436636178	-0.230750453047607	0.136963999171848	-1.68475259515521	0.0920363144134402	0.719493000947135
ENSG00000090020.9	1612.8181521545	0.136886375194919	0.106445942159319	1.28597081690573	0.198453246709055	0.867737012451815
ENSG00000090054.12	3606.58390020001	0.0426299611245649	0.0563351930268273	0.756719890961662	0.449217695401823	0.997153841640005
ENSG00000090060.16	8614.16385151671	0.0119469147144628	0.0451968372079242	0.264330768533693	0.791525053289471	0.999897019972499
ENSG00000090061.16	551.791282219258	0.0486673246093608	0.0836543554081234	0.581766775584226	0.560723786076948	0.999897019972499
ENSG00000090097.19	8257.23056606545	-0.0299753100496514	0.109333881168808	-0.274163047439708	0.783959324333611	0.999897019972499
ENSG00000090104.10	3664.42345782701	0.0357373938051252	0.235275880431254	0.151895696828845	0.879269202345745	0.999897019972499
ENSG00000090238.10	4637.69405707535	-0.0863656501662345	0.101585435837039	-0.850177483165794	0.395226418413372	0.977550700877858
ENSG00000090263.14	2478.33229922232	-0.0611099449247916	0.0596320083487744	-1.02478428308792	0.305464983955508	0.936983796702426
ENSG00000090266.11	5038.1466286627	-0.111524803678696	0.0793172553223766	-1.40605979399332	0.159706370008505	0.830266401026335
ENSG00000090273.12	6921.48739390848	-0.118172223150191	0.0783603875163035	-1.50806072935262	0.131538984830432	0.794480711743045
ENSG00000090316.14	3120.01487618048	-0.0664896696013592	0.0520822598155242	-1.27662796961703	0.201733622441523	0.870572574332339
ENSG00000090339.7	1086.25539921723	0.92821109528046	0.234922031326832	3.95114536528547	7.77780615270535e-05	0.0231922213618054
ENSG00000090372.13	5665.60738539002	-0.0152438917105505	0.0673447835090766	-0.226355939038633	0.820924594125378	0.999897019972499
ENSG00000090376.7	687.931836618403	0.105664391098157	0.128591188221723	0.821707867851454	0.411243180206043	0.982038654739704
ENSG00000090382.5	738.387524753555	0.765708545282404	0.279584252403321	2.73873989218038	0.00616751468714087	0.275136619531477
ENSG00000090402.6	1.15131945553414	-0.112480395077343	0.343039451106804	-0.327893467396911	0.742992213193596	0.999897019972499
ENSG00000090432.6	2287.22898954371	-0.0223038446091487	0.0596334993525989	-0.374015357999893	0.708392890034927	0.999897019972499
ENSG00000090447.10	839.323608097165	-0.0300266928761668	0.0970824103655103	-0.309290764033545	0.757100356017992	0.999897019972499
ENSG00000090470.13	1620.76888090766	-0.0754244912051936	0.0443141566999788	-1.70204054013352	0.0887477689031016	0.711161991323281
ENSG00000090487.9	4181.37016284938	0.0616545013018806	0.0580829565750015	1.06149040850335	0.288467089546884	0.927290504388275
ENSG00000090512.10	14.3067374546941	-0.0287842748923105	0.192565455434624	-0.14947787404207	0.881176567169464	0.999897019972499
ENSG00000090520.9	2512.3862246729	0.0418285050920561	0.0709095412455243	0.589885428072718	0.5552674641476	0.999897019972499
ENSG00000090530.8	570.287847545241	0.462095303404878	0.199441096674136	2.3169512758942	0.020506386102758	0.434430640090284
ENSG00000090534.16	75.048319099681	-0.107716948557714	0.127184676369406	-0.846933385629355	0.397032252466748	0.977550700877858
ENSG00000090539.14	1122.93053591244	-0.00631829018370307	0.121326783709532	-0.0520766313135744	0.958467633204583	0.999897019972499
ENSG00000090554.11	110.255426029876	-0.00939575516704924	0.119179385418558	-0.0788370835614847	0.937162207412144	0.999897019972499
ENSG00000090565.14	6369.51079431457	-0.0992815242219647	0.0481541372758933	-2.06174442817121	0.0392320743328939	0.563256344237149
ENSG00000090581.8	5876.53200400246	-0.0408893430107106	0.0614965806227518	-0.664904334462831	0.506111683215675	0.999897019972499
ENSG00000090612.19	1658.28486664	0.00594138501123803	0.0593560558617212	0.100097368751714	0.920267024274326	0.999897019972499
ENSG00000090615.11	4997.98445373708	0.0324035309700262	0.0476639494548157	0.679833109523247	0.496610139585646	0.999897019972499
ENSG00000090621.12	5483.66849153066	0.0285937397268084	0.0759631638321368	0.376415861113878	0.706607756163457	0.999897019972499
ENSG00000090659.16	83.3427256405147	0.467487718750329	0.280660142799586	1.66567191937956	0.0957787778895936	0.72885130469419
ENSG00000090661.10	3037.12172718676	-0.0802635568369221	0.0805219323229202	-0.996791240863893	0.318865850767871	0.946255714481452
ENSG00000090674.14	1739.9539028724	0.053119242204614	0.0601572925689221	0.883005865727009	0.377233102283787	0.969538395451811
ENSG00000090686.14	2940.22647388344	-0.0285067734342418	0.0529575864230187	-0.538294423135775	0.590373800897704	0.999897019972499
ENSG00000090776.5	1304.82761358617	-0.199659179940621	0.124004862009005	-1.61009154565345	0.107377872480254	0.750719306291747
ENSG00000090857.12	5320.98728955215	0.129691998013819	0.092034028217135	1.40917441653035	0.158783600637401	0.829526616591405
ENSG00000090861.14	19223.7069383189	0.0154611710762447	0.0562364190546717	0.274931642806306	0.783368756117267	0.999897019972499
ENSG00000090863.10	16191.9069012356	-0.0232273289198164	0.0515346971886359	-0.450712436221288	0.65219681802282	0.999897019972499
ENSG00000090889.11	522.461845327804	-0.0502066919018343	0.240686562291859	-0.208597818772089	0.834762213486843	0.999897019972499
ENSG00000090905.16	5080.86502647224	0.0120021005613174	0.0504207462795771	0.238038931331305	0.811850899050659	0.999897019972499
ENSG00000090924.13	2020.71484556657	0.0532992329810946	0.131005793353432	0.406846381497818	0.684120818805484	0.999897019972499
ENSG00000090932.9	13093.6747860814	0.0756593699510869	0.239223111727918	0.316271155427234	0.751796702955801	0.999897019972499
ENSG00000090971.4	1899.45251382174	-0.180038952385952	0.111547727523689	-1.61400824904944	0.106525637027187	0.749271691583139
ENSG00000090975.11	2083.78694154536	0.0381285195088167	0.103090454013572	0.369854996504303	0.711490534914109	0.999897019972499
ENSG00000090989.16	3730.61178141533	-0.0302192135214484	0.0523900925399631	-0.576811608003883	0.564066727120196	0.999897019972499
ENSG00000091009.7	1349.45291903686	-0.0189336983754926	0.0458930050646068	-0.412561747674582	0.679927731990945	0.999897019972499
ENSG00000091010.4	5.73926765740128	0.0681817684970269	0.156295508543975	0.436236262527296	0.662665320534613	0.999897019972499
ENSG00000091039.15	5644.2964120937	0.0319610403539295	0.0960610501042342	0.332715916797173	0.739348733580928	0.999897019972499
ENSG00000091073.18	429.145861910957	0.163447164360239	0.104354315729269	1.56627124827571	0.117285129035181	0.769171714904025
ENSG00000091106.17	158.067212865911	0.282478541447327	0.141422627077388	1.99740697287961	0.0457809909667488	0.591946075328569
ENSG00000091127.12	761.087132010657	0.0224240457638786	0.0967006135409585	0.23189145283324	0.816622323258155	0.999897019972499
ENSG00000091128.11	17.7453080338496	0.385696479640033	0.205545926028694	1.87644915709101	0.0605936299694714	0.64141219883577
ENSG00000091129.18	31575.4515701061	-0.033787422453531	0.106925205095831	-0.315991186766947	0.75200919761505	0.999897019972499
ENSG00000091136.12	2051.68945741551	0.373555398626011	0.207760577947562	1.79800904635669	0.0721755742121882	0.676669732561833
ENSG00000091137.10	130.435587812238	-0.0404644090925617	0.228798254391654	-0.176856284153704	0.859621277436687	0.999897019972499
ENSG00000091138.11	6.21183538857095	0.00176362880716367	0.18693618291229	0.00943438974567677	0.992472557748226	0.999897019972499
ENSG00000091140.11	5418.89390543682	-0.0476041797592529	0.0552484581469992	-0.861638158889298	0.388886665735059	0.973876196682529
ENSG00000091157.12	3379.78986539511	6.2337659626177e-05	0.105157260586639	0.000592804141895812	0.999527010755304	0.999897019972499
ENSG00000091164.11	5341.17208811738	-0.0869693633791855	0.0563824415995231	-1.54249019574067	0.122954518604043	0.777268258181201
ENSG00000091181.18	8.52123623375247	1.63387522007269	0.345788772285814	4.72506729837428	2.30039161090835e-06	0.00212315191441075
ENSG00000091262.13	165.683498310456	-0.00581015542959806	0.1233304546931	-0.0471104679217819	0.962425184407246	0.999897019972499
ENSG00000091317.7	2870.11514738176	0.142494805528004	0.0962646690001345	1.48023991572447	0.138809231577802	0.802586623798373
ENSG00000091409.13	5019.02626812664	-0.188729776489831	0.113635674780003	-1.66083210096837	0.0967471720814132	0.732800895988091
ENSG00000091428.16	6389.30013692539	-0.216435982181022	0.199124843711977	-1.08693610574322	0.277065048252215	0.920325345469445
ENSG00000091436.15	1834.52493007974	0.167011128890199	0.142274796883173	1.17386306323346	0.240449879361473	0.894167222138155
ENSG00000091482.5	13.8956113080877	0.0313564141352096	0.387160816646714	0.0809906705094656	0.935449371985818	0.999897019972499
ENSG00000091483.6	3117.54387257091	0.000530531868869207	0.0595511001483395	0.00890885084486555	0.992891859482547	0.999897019972499
ENSG00000091490.9	1240.36538999819	0.193481492946111	0.234264820516564	0.825909295810937	0.408855547013858	0.981688174732531
ENSG00000091513.13	25326.8452732202	-0.158953851931375	0.214799439949872	-0.740010551091147	0.459293592178603	0.999897019972499
ENSG00000091527.14	8742.39377542122	0.0757881739309668	0.0538252268496616	1.40804188605929	0.159118667466243	0.829936184287669
ENSG00000091536.15	69.1776102398378	0.0147621172588683	0.239588578807262	0.0616144447801235	0.950869873528209	0.999897019972499
ENSG00000091542.8	5490.62641457688	-0.0363420211774972	0.04361295126353	-0.833285070709882	0.404683974087872	0.98118398621105
ENSG00000091583.9	6.17347617849436	-0.931462917924753	0.340783716000463	-2.73329644050095	0.00627038690247215	0.276876795073497
ENSG00000091592.14	14779.8537816723	-0.0612714244028078	0.0903851931908984	-0.677892276817944	0.497839997191601	0.999897019972499
ENSG00000091622.14	2173.88949566238	-0.0199619330884555	0.251953137687661	-0.0792287536946722	0.936850674332133	0.999897019972499
ENSG00000091640.6	3005.8658774784	-0.0645137001861829	0.0576400633001811	-1.11925102944813	0.263033060991255	0.909067178375105
ENSG00000091651.7	292.947678686484	-0.0998370201344886	0.166199591214044	-0.600705569762269	0.548036108650677	0.999897019972499
ENSG00000091656.14	2816.54813046363	-0.0683391953056795	0.127552516194397	-0.535773008205709	0.592115438945412	0.999897019972499
ENSG00000091664.7	245.635927856547	-0.205615147877781	0.351693493224165	-0.58464302535937	0.558787771097543	0.999897019972499
ENSG00000091704.8	4.33294131652872	-0.223837485030847	0.347206130881492	-0.644681833418567	0.51913339132982	0.999897019972499
ENSG00000091732.14	1417.8342328196	-0.0387037871017084	0.064131217326863	-0.603509315977015	0.546169919976341	0.999897019972499
ENSG00000091831.20	69.8474078955373	0.298985698978129	0.127512398165357	2.34475786888117	0.0190394395248166	0.423190845034399
ENSG00000091844.6	585.017834565452	0.186742106250249	0.137871583961565	1.35446406637577	0.175588370053506	0.845822880007732
ENSG00000091879.12	995.628730829524	0.106185154748838	0.251117354102547	0.422850723034761	0.672404177295709	0.999897019972499
ENSG00000091947.8	1494.30635611361	-0.0621411937418449	0.0566019831474428	-1.09786248266201	0.272264542550555	0.917295570642933
ENSG00000091972.17	2368.63151955921	-0.0402516472316125	0.124936920688828	-0.322175758852459	0.747319547852372	0.999897019972499
ENSG00000091986.14	11951.6775009173	0.0860685236350641	0.172919945167736	0.497736241771162	0.618669960088171	0.999897019972499
ENSG00000092009.9	2.12786702807471	-0.0272560326722406	0.279209524897225	-0.0976185632716983	0.922235183549716	0.999897019972499
ENSG00000092010.13	4575.13818940923	0.00442671917553027	0.0749248402694424	0.0590821303003255	0.952886691729995	0.999897019972499
ENSG00000092020.9	1986.3640765053	-0.0573930009115102	0.0543472527877975	-1.05604235665057	0.290948863869692	0.927899238040918
ENSG00000092036.15	1073.1205139994	-0.00408540846171478	0.0755758205161187	-0.0540570837844024	0.95688968440117	0.999897019972499
ENSG00000092051.15	7954.95655361417	0.0274194662223341	0.183816848311151	0.149167317763606	0.881421608075653	0.999897019972499
ENSG00000092054.12	2281.90718952722	0.0972427414384709	0.233943453197371	0.415667718456862	0.67765316630688	0.999897019972499
ENSG00000092067.5	10.3472477956623	-0.204568487047374	0.192798844223586	-1.0610462312219	0.288668891581518	0.927290504388275
ENSG00000092068.17	1674.61213797571	0.12826493990738	0.134468787962034	0.953864029350772	0.340152473402962	0.953272880204772
ENSG00000092094.9	1922.53111323204	-0.018568381070065	0.0705307464621712	-0.263266475990355	0.792345196790126	0.999897019972499
ENSG00000092096.13	21836.6550327171	-0.0953781345924268	0.0886739103761587	-1.07560537465674	0.282103782679851	0.925316419134705
ENSG00000092098.15	1149.10123074269	0.0701846224855964	0.0565408425467842	1.24130839450301	0.214491844807078	0.882264783627074
ENSG00000092108.19	2674.69094237323	0.00868607323919864	0.0377272339479099	0.23023350323513	0.817910329226655	0.999897019972499
ENSG00000092140.13	942.379122625419	-0.062244595453472	0.0624565172800023	-0.99660689010916	0.318955360230955	0.946255714481452
ENSG00000092148.11	8170.61416192442	-0.0547703774299065	0.058175760442419	-0.941463884844564	0.346467188457302	0.957539861211952
ENSG00000092199.16	23283.8377152097	-0.0370915655717917	0.0529350972551357	-0.700698921795088	0.483490929078408	0.999897019972499
ENSG00000092200.11	64.8431878882724	0.0956184009869853	0.0953962647476661	1.00232856328187	0.316184931588269	0.94424530700599
ENSG00000092201.8	9398.66592577333	-0.0481469101539602	0.065932217407771	-0.730248610572067	0.465238233981717	0.999897019972499
ENSG00000092203.12	4997.35350397892	0.022095807924723	0.0461591408194876	0.478687591069599	0.632160894897239	0.999897019972499
ENSG00000092208.15	541.571649752331	-0.102608758851969	0.057294455039371	-1.7909020826092	0.0733090094402009	0.679816725301283
ENSG00000092295.10	81.1626612623553	0.277574545620119	0.148767519743629	1.86582760873114	0.0620654883139105	0.647793911954881
ENSG00000092330.14	3404.51925161066	-0.00215835753210962	0.0438799377319151	-0.0491877984261537	0.960769634942608	0.999897019972499
ENSG00000092345.12	1.61784442976061	0.109765462511123	0.362491576635541	0.302808312209374	0.762035948423239	0.999897019972499
ENSG00000092377.12	3.8632332314092	-0.846823715960927	0.479432241811584	-1.76630531305345	0.0773446407171928	0.690734578620543
ENSG00000092421.15	9514.43883639797	-0.0666611967435955	0.0964577499741837	-0.691092180373656	0.489507614050661	0.999897019972499
ENSG00000092439.12	1758.53643661284	0.050618951186149	0.0688009350795743	0.735730570051174	0.461894681682582	0.999897019972499
ENSG00000092445.10	7379.530073431	-0.0915767029946322	0.118362498494255	-0.773696940835333	0.439110029514252	0.994052900198262
ENSG00000092470.10	541.838474549442	-0.0324042214195188	0.142250290058225	-0.227797225624323	0.81980388362993	0.999897019972499
ENSG00000092529.21	499.200791659997	-0.258671291086658	0.216399769850137	-1.1953399546857	0.231954235280979	0.891480663933361
ENSG00000092531.8	1774.34126684491	0.0328699504826443	0.0740145819252675	0.444101008580081	0.656969557317039	0.999897019972499
ENSG00000092607.12	336.670599770252	0.367457621433338	0.20017515423375	1.83568047113503	0.0664049278693319	0.660702578741058
ENSG00000092621.10	16231.3858098721	-0.279806939016073	0.121757767756035	-2.29806232631269	0.0215582420686222	0.444512604014931
ENSG00000092758.14	1714.96233277477	-0.156980624587678	0.261307544414984	-0.600750448821241	0.548006212107226	0.999897019972499
ENSG00000092820.16	20050.4124696584	-0.086829943956222	0.133685411290734	-0.649509494849724	0.516009111324679	0.999897019972499
ENSG00000092841.17	24294.8745698615	-0.105143131095132	0.0864171805429814	-1.21669244974773	0.223721252818339	0.883849433780076
ENSG00000092847.9	3364.21443553674	-0.0740921787771917	0.0653987529669972	-1.13292953482739	0.257243845864073	0.904717877070852
ENSG00000092850.10	174.572799470751	-0.0722791362299861	0.186890147448843	-0.386746638154217	0.698943785407031	0.999897019972499
ENSG00000092853.12	196.545648441542	0.0762011670093015	0.227894603213815	0.334370212961157	0.738100213770793	0.999897019972499
ENSG00000092871.15	2030.87304397589	-0.0324823807445449	0.093515036808013	-0.347349280428894	0.728328932260684	0.999897019972499
ENSG00000092929.10	915.076733549298	0.0488800967616086	0.132682558899374	0.368398809663289	0.712575884899505	0.999897019972499
ENSG00000092931.10	1242.5054324094	-0.0322328535411343	0.0408335315731266	-0.78937217280387	0.429894515074153	0.990221982027304
ENSG00000092964.15	41427.3575514152	-0.0915292143177736	0.0778964190227396	-1.1750118357951	0.239989980628083	0.894048567019849
ENSG00000092969.10	2091.07862039645	0.549166512507986	0.250412743089671	2.19304539270725	0.0283041087779858	0.502846325913675
ENSG00000092978.9	883.278546779005	0.0464400866258012	0.0504307731064652	0.920868028887061	0.357119332245588	0.963323545126928
ENSG00000093000.17	2830.03958791182	0.0272298456161597	0.0577467459828092	0.47153904783251	0.637255841867769	0.999897019972499
ENSG00000093009.8	242.289904332248	-0.55718749455032	0.258871768465325	-2.15236871078491	0.0313683260277968	0.524086248672979
ENSG00000093010.10	8950.06827320787	-0.0251354993217207	0.0675050989511568	-0.372349640430977	0.709632543605358	0.999897019972499
ENSG00000093072.14	2069.20401861097	0.132594653930797	0.156076238781116	0.849550546363113	0.395575016611221	0.977550700877858
ENSG00000093134.12	4.25730728966618	0.94397633650208	0.308186952485726	3.06299902993396	0.00219130770228303	0.167060544030666
ENSG00000093144.17	3115.88415690243	0.0457283794848508	0.0557983599822813	0.819529095467533	0.412484608824473	0.982038654739704
ENSG00000093167.16	3474.73050905989	0.0194342924477965	0.0636802073093888	0.305185759734975	0.760224677477897	0.999897019972499
ENSG00000093183.12	4448.9665032458	0.019986056298438	0.0521641275131881	0.383137938871596	0.70161749080627	0.999897019972499
ENSG00000093217.8	165.48338532549	0.0487634525796025	0.100406632477488	0.485659675824062	0.627208478242972	0.999897019972499
ENSG00000094631.17	5423.07808346611	0.024533632535843	0.0550429458721584	0.44571801430876	0.655800950310652	0.999897019972499
ENSG00000094661.2	0.0375719827835916	-0.216408507497086	2.5927691754313	-0.083466167967338	0.933480877547252	0.999897019972499
ENSG00000094755.15	4.2699329359741	-0.189778564731696	0.252336145155634	-0.752086327603389	0.451999145562318	0.997455019843886
ENSG00000094796.4	12.5659050934523	-0.0692858098809547	0.373462349156563	-0.185522878109217	0.852818937591067	0.999897019972499
ENSG00000094804.8	305.730071810937	-0.356638696193664	0.196075327821601	-1.81888614011729	0.0689288027836174	0.669826183786732
ENSG00000094841.12	871.58904392588	-0.0261313821740282	0.0597063570781609	-0.437664990008013	0.661629151979987	0.999897019972499
ENSG00000094880.9	2205.55126936065	0.00233091645371003	0.0469552869441662	0.0496411928326982	0.96040831994626	0.999897019972499
ENSG00000094914.11	2474.78161841371	-0.036842570622857	0.0712792294388064	-0.516876668181248	0.605242255814741	0.999897019972499
ENSG00000094916.12	18262.4700019634	-0.0822537868407947	0.0692648583085607	-1.18752551942532	0.23502039670569	0.892325770489788
ENSG00000094963.12	281.61036005999	-0.295951845230673	0.2103028253987	-1.40726518851849	0.159348767798431	0.829936184287669
ENSG00000094975.12	4007.93703400131	0.0809355888813817	0.0621232327540527	1.3028231998455	0.192635128369447	0.863272614579566
[truncated: 17,573 more rows]
