# Supplementary material for: Identifying the Hub Genes of Glioma Peritumoral Brain Edema Using Bioinformatical Methods
Source: Brain Sci. 2022 Jun 19;12(6):805. doi: 10.3390/brainsci12060805 (PMC9221376; doi:10.3390/brainsci12060805)
Supplement: Supplementary file 1 [file brainsci-12-00805-s001.zip › Supplementary file S5.xlsx]

## Sheet: SheetName
cancertype	celltype	estimate	p_value	fdr	statistic
LGG	CD4_naive	-0.11773	0.00459477	0.0229738	3.59723e+07
LGG	CD8_naive	-0.346883	8.71753e-18	1.65633e-16	4.33472e+07
LGG	Cytotoxic	0.472536	1.73373e-33	4.16095e-32	1.69755e+07
LGG	Exhausted	0.280785	6.21243e-12	9.93989e-11	2.31467e+07
LGG	Tr1	0.238013	6.90156e-09	7.59172e-08	2.45233e+07
LGG	nTreg	-0.0314882	0.449904	0.899808	3.31967e+07
LGG	iTreg	0.0267679	0.5207	0.899808	3.13218e+07
LGG	Th1	0.41452	2.08621e-25	4.38104e-24	1.88427e+07
LGG	Th2	0.432246	1.0323e-27	2.37428e-26	1.82722e+07
LGG	Th17	0.153034	0.000221631	0.00167876	2.72582e+07
LGG	Tfh	0.153602	0.000209845	0.00167876	2.72399e+07
LGG	Central_memory	-0.28872	1.46736e-12	2.49452e-11	4.14753e+07
LGG	Effector_memory	0.31041	2.24005e-14	4.03208e-13	2.21933e+07
LGG	NKT	-0.127233	0.00217869	0.0130721	3.62781e+07
LGG	MAIT	0.220023	9.09763e-08	9.09763e-07	2.51023e+07
LGG	DC	0.276848	1.24996e-11	1.87494e-10	2.32734e+07
LGG	Bcell	-0.368279	5.25111e-20	1.05022e-18	4.40358e+07
LGG	Monocyte	0.242406	3.55907e-09	4.27089e-08	2.43819e+07
LGG	Macrophage	0.491442	1.78857e-36	4.47143e-35	1.63671e+07
LGG	NK	0.249385	1.20971e-09	1.57262e-08	2.41573e+07
LGG	Neutrophil	-0.270597	3.70722e-11	5.19011e-10	4.08921e+07
LGG	Gamma_delta	0.209114	3.92118e-07	3.52906e-06	2.54533e+07
LGG	CD4_T	-0.0617334	0.138241	0.414723	3.41701e+07
LGG	CD8_T	0.103748	0.0125743	0.0502974	2.88444e+07
LGG	InfiltrationScore	0.415032	1.79765e-25	3.95483e-24	1.88262e+07
